# Supplementary material for: Argonaute 2 targets viral transcripts but not genomes of RNA viruses during antiviral RNA interference in Drosophila
Source: PLoS Pathog. 2025 Feb 3;21(2):e1012184. doi: 10.1371/journal.ppat.1012184 (PMC11809787; doi:10.1371/journal.ppat.1012184)
Supplement: S2 Table — (XLSX) [file ppat.1012184.s004.xlsx]

## Sheet: Figure 1B
								TOP					Exp_P027_MCL_RPL32_GFP_VSV	Rpl32		GFP			VSV
	Injection 1	VSV-UV	mock	VSV-UV	VSV-WT	dsFluc	dsVSV	VSV-L RNA levels (normalized Rpl32)						Sample	Cq	Sample	Average Cq	Delta Cq	Sample	Average Cq	Delta Cq
Sample	Injection 2	mock	VSV-GFP										MOCK + VSV-GFP	5	20.1034	5	25.7934	0.0193715	5	30.4621	0.000761588
1		ND	0.000761588	0.0167006	0.00432141	0.012105	ND						MOCK + VSV-GFP	6	20.0139	6	24.947	0.0327337	6	29.6651	0.00124363
2		ND	0.00124363	0.0367483	0.00380219	0.00253472	ND						MOCK + VSV-GFP	7	19.6167	7	21.8162	0.217711	7	25.774	0.0140113
3		ND	0.0140113	0.000464507	0.00886223	0.00158428	ND						MOCK + VSV-GFP	8	20.3046	8	26.3011	0.0156635	8	31.3862	0.000461434
4		ND	0.000461434	0.0147332	0.00666429	0.00350692	ND						MOCK + VSV-GFP	9	20.2056	9	22.2841	0.236754	9	27.5317	0.00623183
5		ND	0.00623183	0.00688582	0.00647346	0.00689093	ND						MOCK + VSV-GFP	10	19.6535	10	21.7635	0.231651	10	27.4317	0.0045554
6		ND	0.0045554	0.00125963	0.00999386		ND						MOCK + VSV-GFP	11	20.1567	11	27.0987	0.00813303	11	32.7928	0.000157095
7		ND	0.000157095	ND	0.00545643		ND						dsVSV+VSV-GFP	12	21.7737	12	31.6116	0.00109268	12	40	3.26081e-06
8		ND		0.00184988	0.00643242		ND						dsVSV+VSV-GFP	13	19.0266	13	32.7434	7.42767e-05	13	40	4.85717e-07
9		ND		0.0154558	0.0053956		0.000256584						dsVSV+VSV-GFP	14	19.9064	14	34.9889	2.88203e-05	14	40	8.93745e-07
10		ND		0.00598614	0.0031626		ND						dsVSV+VSV-GFP	15	19.6693	15	40	7.58304e-07	15	40	7.58304e-07
11		ND		5.06002e-05	0.00559031		ND						dsVSV+VSV-GFP	16	19.1073	16	34.6941	2.03189e-05	16	40	5.13638e-07
12		ND		0.00610432	0.00799148								dsVSV+VSV-GFP	17	19.7455	17	40	7.99446e-07	17	40	7.99446e-07
13				0.00667029	0.00374371								dsVSV+VSV-GFP	18	19.7772	18	31.1295	0.000382478	18	40	8.17202e-07
14				0.023764	0.00259677								dsVSV+VSV-GFP	19	19.5553	19	34.1319	4.09278e-05	19	40	7.00721e-07
15				0.00601995	0.0103502								dsVSV+VSV-GFP	20	19.4178	20	25.5308	0.0144474	20	31.3461	0.000256584
16				0.00535787	0.0049446								dsVSV+VSV-GFP	21	19.681	21	40	7.64476e-07	21	40	7.64476e-07
													dsVSV+VSV-GFP	22	18.8763	22	31.606	0.000147227	22	40	4.37657e-07
													dsFluc + VSV-GFP	32	19.5588	32	21.3389	0.291159	32	25.9271	0.012105
													dsFluc + VSV-GFP	33	19.8761	33	22.281	0.18883	33	28.5001	0.00253472
								BOTTOM					dsFluc + VSV-GFP	34	19.3028	34	25.2044	0.0167285	34	28.6048	0.00158428
	Injection 1	VSV-UV	mock	VSV-UV	VSV-WT	dsFluc	dsVSV	GFP RNA levels (normalized Rpl32)					dsFluc + VSV-GFP	35	19.787	35	22.6254	0.139816	35	27.9426	0.00350692
Sample	Injection 2	mock	VSV-GFP										dsFluc + VSV-GFP	36	19.6387	36	21.9636	0.199587	36	26.8197	0.00689093
1		ND	0.0193714	0.322212	2.11701e-05	0.291159	0.00109268						VSV-UV_VSV-GFP	39	19.8318	39	21.4657	0.322212	39	25.7358	0.0167006
2		ND	0.0327337	0.520057	1.35535e-05	0.18883	7.42767e-05						VSV-UV_VSV-GFP	40	20.3879	40	21.3312	0.520057	40	25.1541	0.0367483
3		ND	0.217711	0.011252	2.05113e-05	0.0167285	2.88203e-05						VSV-UV_VSV-GFP	41	20.8763	41	27.35	0.011252	41	31.9483	0.000464507
4		ND	0.0156635	0.891538	ND	0.139816	ND						VSV-UV_VSV-GFP	42	19.8448	42	20.0105	0.891538	42	25.9296	0.0147332
5		ND	0.236754	0.322342	5.79609e-05	0.199587	2.03189e-05						VSV-UV_VSV-GFP	43	19.1991	43	20.8324	0.322342	43	26.3812	0.00688582
6		ND	0.231651	0.108091	5.17024e-05		ND						VSV-UV_VSV-GFP	44	19.3309	44	22.5406	0.108091	44	28.9637	0.00125963
7		ND	0.00813303	0.000995094	ND		0.000382478						VSV-UV_VSV-GFP	45	20.899	45	30.8719	0.000995094	45	40	1.77838e-06
8		ND		0.0886187	ND		4.09278e-05						VSV-UV_VSV-GFP	46	20.691	46	24.1873	0.0886187	46	29.7694	0.00184988
9		ND		0.886996	ND		0.0144474						VSV-UV_VSV-GFP	47	19.9304	47	20.1034	0.886996	47	25.9461	0.0154558
10		ND		0.270049	1.18162e-05		ND						VSV-UV_VSV-GFP	48	19.572	48	21.4607	0.27005	48	26.9562	0.00598614
11		ND		0.0238363	1.80049e-05		0.000147227						VSV-UV_VSV-GFP	49	20.0964	49	25.4871	0.0238363	49	34.3669	5.06002e-05
12		ND		0.431008	0.00629243								VSV-UV_VSV-GFP	50	19.99	50	21.2042	0.431008	50	27.346	0.00610432
13				0.404242	ND								VSV-UV_VSV-GFP	51	20.4471	51	21.7538	0.404242	51	27.6751	0.00667029
14				0.471395	1.78016e-05								VSV-UV_VSV-GFP	52	21.5887	52	22.6737	0.471395	52	26.9838	0.023764
15				0.259759	ND								VSV-UV_VSV-GFP	53	20.046	53	21.9908	0.259759	53	27.4221	0.00601995
16				0.303552	3.66689e-05								VSV-UV_VSV-GFP	54	19.3335	54	21.0535	0.303552	54	26.8777	0.00535787
													VSV-UV + MOCK	55	19.7071	55	34.2723	4.12518e-05	55	40	7.78451e-07
													VSV-UV + MOCK	56	19.611	56	34.2521	3.91373e-05	56	40	7.28264e-07
ND: The limit of detection was determined by comparing detection of the viral RNA versus background amplification. Values below this detection limit were considered not detected (ND).													VSV-UV + MOCK	57	20.3926	57	34.1455	7.24371e-05	57	40	1.25193e-06
													VSV-UV + MOCK	58	19.8617	58	34.4191	4.14754e-05	58	40	8.66501e-07
													VSV-UV + MOCK	59	19.1747	59	34.5299	2.38575e-05	59	40	5.38229e-07
													VSV-UV + MOCK	60	18.9201	60	34.634	1.86064e-05	60	40	4.51153e-07
													VSV-UV + MOCK	61	19.1023	61	34.6721	2.05601e-05	61	40	5.11891e-07
													VSV-UV + MOCK	62	19.1555	62	34.2122	2.93417e-05	62	40	5.31092e-07
													VSV-UV + MOCK	63	18.8687	63	40	4.35371e-07	63	40	4.35371e-07
													VSV-UV + MOCK	64	18.6019	64	34.2813	1.90552e-05	64	40	3.6185e-07
													VSV-UV + MOCK	65	19.3441	65	33.1808	6.83497e-05	65	40	6.05257e-07
													VSV-UV + MOCK	66	21.2519	66	40	2.2712e-06	66	40	2.2712e-06
													VSV-WT+VSV-GFP	67	19.13	67	34.6577	2.11701e-05	67	26.9843	0.00432141
													VSV-WT+VSV-GFP	68	18.5417	68	34.7127	1.35535e-05	68	26.5807	0.00380219
													VSV-WT+VSV-GFP	69	19.1186	69	34.6919	2.05113e-05	69	25.9368	0.00886223
													VSV-WT+VSV-GFP	70	22.3413	70	40	4.83291e-06	70	29.5707	0.00666429
													VSV-WT+VSV-GFP	71	20.1919	71	34.2664	5.79609e-05	71	27.4631	0.00647346
													VSV-WT+VSV-GFP	72	19.5758	72	33.8152	5.17024e-05	72	26.2205	0.00999386
													VSV-WT+VSV-GFP	73	19.1073	73	40	5.13647e-07	73	26.6251	0.00545643
													VSV-WT+VSV-GFP	74	20.4081	74	40	1.26546e-06	74	27.6885	0.00643242
													VSV-WT+VSV-GFP	75	19.2047	75	40	5.49519e-07	75	26.7387	0.0053956
													VSV-WT+VSV-GFP	76	18.5785	76	34.9474	1.18162e-05	76	26.8832	0.0031626
													VSV-WT+VSV-GFP	77	19.1413	77	34.9026	1.80049e-05	77	26.6242	0.00559031
													VSV-WT+VSV-GFP	78	20.8808	78	28.1929	0.00629243	78	27.8481	0.00799148
													VSV-WT+VSV-GFP	79	19.102	79	40	5.11781e-07	79	27.1633	0.00374371
													VSV-WT+VSV-GFP	80	18.5073	80	34.2849	1.78016e-05	80	27.0963	0.00259677
													VSV-WT+VSV-GFP	81	19.1321	81	40	5.22573e-07	81	25.7263	0.0103502
													VSV-WT+VSV-GFP	82	19.126	82	33.8611	3.66689e-05	82	26.7859	0.0049446

## Sheet: Figure 1E
		2 dpi			4 dpi			8dpi							Exp_PD034_RPL32_GFP_VSV	Rpl32_2d.p.i.		GFP_2d.p.i			VSV_L_2d.p.i					Rpl32_4d.p.i.		GFP_4d.p.i			VSV_L_4d.p.i					Rpl32_8d.p.i.		GFP_8d.p.i			VSV_L_8d.p.i
Sample	dsRNA:	Fluc	GFP	dsVSV-N	Fluc	GFP	dsVSV-N	Fluc	GFP	dsVSV-N	VSV-L RNA levels (relative to Rpl32)					Sample	Average Cq	Sample	Average Cq	Delta Cq	Sample	Average Cq	Delta Cq			Sample	Average Cq	Sample	Average Cq	Delta Cq	Sample	Average Cq	Delta Cq			Sample	Average Cq	Sample	Average Cq	Delta Cq	Sample	Average Cq	Delta Cq
1		0.108018	0.459033	0.0181433	3.206	2.12955	0.829933	1.02586	0.740267	1.17861					dsGFP+VSV-GFP	21	13.5241	21	14.5529	0.490106	21	14.6474	0.459033		dsGFP+VSV-GFP	21	13.3377	21	40	9.41547e-09	21	14.82	0.357912		dsGFP+VSV-GFP	1	14.5055	1	14.8566	0.784018	1	14.9394	0.740267
2		0.153323	0.431752	0.000995214	2.5146	1.75844	0.0878547	2.3883	0.697867	0.904069					dsGFP+VSV-GFP	22	13.4583	22	14.9431	0.357291	22	14.67	0.431752		dsGFP+VSV-GFP	22	13.5528	22	40	1.09296e-08	22	15.8166	0.208229		dsGFP+VSV-GFP	2	14.2865	2	14.8926	0.656984	2	14.8055	0.697867
3		0.14625	0.281676	0.0395538	1.81851	3.11908	0.232758	1.83451	1.0554	2.13089					dsGFP+VSV-GFP	23	13.2955	23	15.697	0.189271	23	15.1234	0.281676		dsGFP+VSV-GFP	25	14.0833	25	12.8424	2.36349	25	12.9928	2.12955		dsGFP+VSV-GFP	3	14.4605	3	14.1759	1.21802	3	14.3827	1.0554
4		0.0749649	0.164922	0.00123638	0.233879	9.13379	0.164477	1.16687	1.03054	0.556825					dsGFP+VSV-GFP	24	13.9699	24	20.0057	0.0152415	24	16.57	0.164922		dsGFP+VSV-GFP	26	13.6074	26	12.6681	1.91761	26	12.7931	1.75844		dsGFP+VSV-GFP	4	14.511	4	14.366	1.10571	4	14.4676	1.03054
5		0.023896	0.155978	0.000405621	1.52141	2.47899	0.119961	1.37153	1.44474	0.889822					dsGFP+VSV-GFP	25	13.2183	25	16.5764	0.0975262	25	15.8989	0.155978		dsGFP+VSV-GFP	27	13.7771	27	40	1.27681e-08	27	15.6051	0.281651		dsGFP+VSV-GFP	5	15.1096	5	14.6972	1.33094	5	14.5788	1.44474
6		0.0760365	0.24368	0.020011	0.939889	4.46768	0.0248103	2.40068	2.92047	0.985175					dsGFP+VSV-GFP	26	13.6373	26	17.6329	0.0626906	26	15.6742	0.24368		dsGFP+VSV-GFP	28	13.6667	28	40	1.18277e-08	28	14.0006	0.79344		dsGFP+VSV-GFP	6	14.0066	6	14.1258	0.920667	6	12.4604	2.92047
7		0.29818	0.260172	0.0528244	1.23444	0.849142	0.179055	1.26743	2.23158	1.1666					dsGFP+VSV-GFP	27	13.2317	27	15.7976	0.168886	27	15.1742	0.260172		dsGFP+VSV-GFP	33	17.7007	33	17.5916	1.0785	33	16.0596	3.11908		dsGFP+VSV-GFP	7	15.5838	7	14.5696	2.01973	7	14.4257	2.23159
8		0.129048	0.387152	0.00397239	2.51329	3.93696	0.0263291	1.47547	7.18026	1.65491					dsGFP+VSV-GFP	28	14.1367	28	16.3475	0.216011	28	15.5058	0.387152		dsGFP+VSV-GFP	34	15.8931	34	14.0123	3.68282	34	12.7019	9.13379		dsGFP+VSV-GFP	8	17.0657	8	14.5111	5.87515	8	14.2217	7.18026
9			0.203271	0.00289463	6.08043	1.79229	0.659086		1.82806	0.234174					dsGFP+VSV-GFP	29	13.8101	29	17.0528	0.105645	29	16.1086	0.203271		dsGFP+VSV-GFP	35	15.103	35	14.9318	1.126	35	13.7932	2.47899		dsGFP+VSV-GFP	9	15.0262	9	14.0664	1.94505	9	14.1559	1.82806
10			0.349527	0.00342374		1.79872	0.869083		0.943706	1.43773					dsGFP+VSV-GFP	30	13.9974	30	16.9914	0.125515	30	15.5139	0.349527		dsGFP+VSV-GFP	36	15.204	36	14.5845	1.5364	36	13.0445	4.46768		dsGFP+VSV-GFP	10	15.1001	10	15.062	1.0268	10	15.1837	0.943706
11			0.36462	0.000515058			0.175587		2.26899	0.255615					dsGFP+VSV-GFP	31	14.2408	31	16.4563	0.215313	31	15.6963	0.36462		dsGFP+VSV-GFP	37	14.792	37	15.7929	0.499681	37	15.0279	0.849142		dsGFP+VSV-GFP	11	14.9672	11	13.281	3.21808	11	13.7852	2.26899
12			1.06058	0.0664902			0.0138393		0.915236	0.510206					dsGFP+VSV-GFP	32	13.4658	32	13.4157	1.03532	32	13.381	1.06058		dsGFP+VSV-GFP	38	15.7139	38	14.719	1.99298	38	13.7368	3.93697		dsGFP+VSV-GFP	12	14.5123	12	14.0133	1.41322	12	14.6401	0.915236
13			0.178236	0.0130963			0.0131058		1.22422	3.43441					dsGFP+VSV-GFP	33	13.2948	33	16.5908	0.101815	33	15.7829	0.178236		dsGFP+VSV-GFP	39	14.8212	39	15.3882	0.675026	39	13.9794	1.7923		dsGFP+VSV-GFP	13	14.9171	13	14.4857	1.34857	13	14.6252	1.22422
14			0.481072	0.0133573			0.0445862		3.09978	0.950962					dsGFP+VSV-GFP	34	13.2494	34	15.1341	0.27081	34	14.3051	0.481072		dsGFP+VSV-GFP	40	14.9491	40	15.0013	0.96442	40	14.1021	1.79872		dsGFP+VSV-GFP	14	14.7928	14	13.2006	3.01507	14	13.1607	3.09978
15			0.667638	0.00911585			0.340387		8.7953	0.916119					dsGFP+VSV-GFP	35	13.8432	35	15.5728	0.301536	35	14.426	0.667638		dsFluc+VSV-GFP	41	16.2073	41	15.5342	1.59444	41	14.5265	3.206		dsGFP+VSV-GFP	15	15.5084	15	12.9563	5.86488	15	12.3716	8.7953
16			0.377364	0.0658739			0.0416634		7.86822	0.475673					dsGFP+VSV-GFP	36	13.7906	36	15.0094	0.429636	36	15.1966	0.377364		dsFluc+VSV-GFP	42	15.9	42	15.5133	1.30744	42	14.5697	2.5146		dsGFP+VSV-GFP	16	14.938	16	12.0065	7.62886	16	11.962	7.86822
17			0.0354228	0.0074413			0.342911			0.243175					dsGFP+VSV-GFP	37	13.3747	37	18.2291	0.0345702	37	18.1939	0.0354228		dsFluc+VSV-GFP	43	15.3612	43	15.3853	0.983444	43	14.4984	1.81851		dsFluc_VSV-GFP	17	14.7611	17	15.0329	0.828276	17	14.7243	1.02586
18			0.133381	0.0981193			0.0649633			0.704233					dsGFP+VSV-GFP	38	13.4999	38	16.2392	0.149752	38	16.4062	0.133381		dsFluc+VSV-GFP	44	14.8347	44	17.5861	0.148508	44	16.9308	0.233879		dsFluc_VSV-GFP	18	15.1027	18	13.8497	2.38327	18	13.8467	2.3883
19				0.0052935			0.1854			0.587238					dsFluc+VSV-GFP	39	13.2487	39	16.7352	0.0892184	39	16.4593	0.108018		dsFluc+VSV-GFP	45	14.8581	45	15.3661	0.703226	45	14.2527	1.52141		dsFluc_VSV-GFP	19	14.967	19	14.3026	1.58491	19	14.0916	1.83451
										1.32525					dsFluc+VSV-GFP	40	12.844	40	15.6926	0.138833	40	15.5494	0.153323		dsFluc+VSV-GFP	46	14.4977	46	15.6517	0.44937	46	14.5871	0.939889		dsFluc_VSV-GFP	20	14.847	20	14.4345	1.33102	20	14.6243	1.16687
															dsFluc+VSV-GFP	41	12.8062	41	15.5145	0.153001	41	15.5797	0.14625		dsFluc+VSV-GFP	47	15.7019	47	16.016	0.804381	47	15.3981	1.23444		dsFluc_VSV-GFP	21	14.7902	21	14.8399	0.96619	21	14.3345	1.37153
															dsFluc+VSV-GFP	42	13.2523	42	16.7358	0.0894078	42	16.99	0.0749649		dsFluc+VSV-GFP	48	16.0385	48	14.8966	2.20672	48	14.709	2.51329		dsFluc_VSV-GFP	22	15.1667	22	14.1445	2.03097	22	13.9033	2.40068
															dsFluc+VSV-GFP	43	12.856	43	18.5022	0.0199671	43	18.2431	0.023896		dsFluc+VSV-GFP	49	15.299	49	13.9952	2.46875	49	12.6948	6.08043		dsFluc_VSV-GFP	23	14.1074	23	13.9585	1.10876	23	13.7655	1.26743
		2 dpi			4 dpi			8dpi							dsFluc+VSV-GFP	44	13.377	44	17.2933	0.0662318	44	17.0941	0.0760365		dsVSV+VSV-GFP	50	14.8637	50	15.2139	0.784446	50	15.1326	0.829933		dsFluc_VSV-GFP	24	14.4887	24	14.1595	1.25631	24	13.9275	1.47547
Sample	dsRNA:	Fluc	GFP	dsVSV-N	Fluc	GFP	dsVSV-N	Fluc	GFP	dsVSV-N	GFP RNA levels (relative to Rpl32)				dsFluc+VSV-GFP	45	13.8934	45	15.7477	0.276557	45	15.6391	0.29818		dsVSV+VSV-GFP	51	14.5472	51	40	2.17744e-08	51	18.0559	0.0878547		dsVSV+VSV-GFP	25	14.3214	25	13.8489	1.38743	25	14.0843	1.17861
1		0.0892184	0.490106	0.0115352	1.59444	2.36349	0.784446	0.828276	0.784018	1.38743					dsFluc+VSV-GFP	46	12.9144	46	15.6765	0.147403	46	15.8684	0.129048		dsVSV+VSV-GFP	52	14.3735	52	17.6183	0.105492	52	16.4766	0.232757		dsVSV+VSV-GFP	26	14.452	26	14.4097	1.02974	26	14.5975	0.904069
2		0.138833	0.357291	ND	1.30744	1.91761	ND	2.38327	0.656984	1.02974					dsVSV+VSV-GFP	47	13.5114	47	19.9492	0.0115352	47	19.2958	0.0181433		dsVSV+VSV-GFP	53	14.2163	53	17.611	0.0950852	53	16.8204	0.164478		dsVSV+VSV-GFP	27	14.9762	27	13.8264	2.21878	27	13.8848	2.13089
3		0.153001	0.189271	ND	0.983444	1.0785	0.105493	1.58491	1.21802	2.21878					dsVSV+VSV-GFP	48	13.7467	48	40	1.25017e-08	48	23.7194	0.000995214		dsVSV+VSV-GFP	54	14.1044	54	17.3368	0.106402	54	17.1638	0.119961		dsVSV+VSV-GFP	28	14.3189	28	15.0364	0.608152	28	15.1636	0.556825
4		0.0894078	0.0152415	ND	0.148508	3.68282	0.0950852	1.33102	1.10571	0.608152					dsVSV+VSV-GFP	49	13.6338	49	40	1.15604e-08	49	18.2938	0.0395538		dsVSV+VSV-GFP	55	14.4533	55	18.9917	0.0430327	55	19.7862	0.0248103		dsVSV+VSV-GFP	29	14.4895	29	14.4339	1.03932	29	14.658	0.889822
5		0.0199671	0.0975262	ND	0.703226	1.126	0.106402	0.96619	1.33094	1.03932					dsVSV+VSV-GFP	50	13.7908	50	40	1.28899e-08	50	23.4505	0.00123638		dsVSV+VSV-GFP	56	14.5812	56	17.835	0.104834	56	17.0627	0.179055		dsVSV+VSV-GFP	30	14.339	30	13.6867	1.57171	30	14.3605	0.985175
6		0.0662318	0.0626906	ND	0.44937	1.5364	0.0430327	2.03097	0.920667	1.57171					dsVSV+VSV-GFP	51	14.2628	51	40	1.78782e-08	51	25.5304	0.000405621		dsVSV+VSV-GFP	57	14.8932	57	40	2.76764e-08	57	20.1404	0.0263291		dsVSV+VSV-GFP	31	14.2209	31	13.7556	1.38054	31	13.9986	1.16661
7		0.276557	0.168886	0.0153976	0.804381	0.499681	0.104834	1.10876	2.01973	1.38054					dsVSV+VSV-GFP	52	14.3729	52	40	1.92968e-08	52	20.016	0.020011		dsVSV+VSV-GFP	58	14.6123	58	14.3232	1.22183	58	15.2137	0.659086		dsVSV+VSV-GFP	32	14.3034	32	13.4914	1.75564	32	13.5767	1.65491
8		0.147403	0.216011	ND	2.20672	1.99298	ND	1.25631	5.87515	1.75564					dsVSV+VSV-GFP	53	14.383	53	20.4042	0.0153976	53	18.6257	0.0528244		dsVSV+VSV-GFP	59	14.9676	59	14.9146	1.03745	59	15.17	0.869083		dsVSV+VSV-GFP	33	14.4455	33	15.8353	0.381611	33	16.5398	0.234174
9			0.105645	ND	2.46875	0.675025	1.22183		1.94505	0.381611					dsVSV+VSV-GFP	54	14.6748	54	40	2.37882e-08	54	22.6506	0.00397238		dsVSV+VSV-GFP	60	14.1936	60	17.7475	0.0851424	60	16.7033	0.175587		dsVSV+VSV-GFP	34	14.5619	34	13.7241	1.78724	34	14.0381	1.43773
10			0.125515	ND		0.96442	1.03746		1.0268	1.78724					dsVSV+VSV-GFP	55	14.4776	55	40	2.07486e-08	55	22.91	0.00289462		dsVSV+VSV-GFP	61	14.4319	61	19.9693	0.0215311	61	20.607	0.0138393		dsVSV+VSV-GFP	35	14.9001	35	15.2431	0.788368	35	16.868	0.255615
11			0.215313	ND			0.0851424		3.21808	0.788368					dsVSV+VSV-GFP	56	14.2422	56	40	1.76246e-08	56	22.4324	0.00342374		dsVSV+VSV-GFP	62	14.6533	62	40	2.34358e-08	62	20.9069	0.0131058		dsVSV+VSV-GFP	36	14.4717	36	15.4922	0.492948	36	15.4426	0.510206
12			1.03532	0.06147			0.0215311		1.41322	0.492947					dsVSV+VSV-GFP	57	14.267	57	40	1.79309e-08	57	25.19	0.000515058		dsVSV+VSV-GFP	63	14.4172	63	40	1.9898e-08	63	18.9045	0.0445862		dsVSV+VSV-GFP	37	15.408	37	13.8993	2.84553	37	13.628	3.43441
13			0.101815	ND			ND		1.34857	2.84553					dsVSV+VSV-GFP	58	14.755	58	18.779	0.06147	58	18.6657	0.0664902		dsVSV+VSV-GFP	64	15.0565	64	16.8436	0.289751	64	16.6113	0.340387		dsVSV+VSV-GFP	38	14.8163	38	14.8364	0.986128	38	14.8888	0.950962
14			0.270811	0.0192417			ND		3.01507	0.986128					dsVSV+VSV-GFP	59	14.4294	59	40	2.00671e-08	59	20.6841	0.0130963		dsVSV+VSV-GFP	65	15.0151	65	40	3.01152e-08	65	19.6001	0.0416634		dsVSV+VSV-GFP	39	14.306	39	13.2166	2.1279	39	14.4324	0.916119
15			0.301536	ND			0.289751		5.86488	2.1279					dsVSV+VSV-GFP	60	14.7182	60	20.4178	0.0192417	60	20.9444	0.0133573		dsVSV+VSV-GFP	66	15.0783	66	16.874	0.288027	66	16.6224	0.342911		dsVSV+VSV-GFP	40	14.1943	40	15.5392	0.393688	40	15.2662	0.475673
16			0.429636	ND			ND		7.62886	0.393688					dsVSV+VSV-GFP	61	14.6917	61	40	2.40687e-08	61	21.4691	0.00911585		dsVSV+VSV-GFP	67	14.4097	67	17.3479	0.130472	67	18.3539	0.0649633		dsVSV+VSV-GFP	41	14.4697	41	15.7735	0.405062	41	16.5097	0.243175
17			0.0345702	ND			0.288027			0.405062					dsVSV+VSV-GFP	62	14.7822	62	40	2.56271e-08	62	18.7064	0.0658739		dsVSV+VSV-GFP	68	14.2867	68	16.2094	0.263766	68	16.718	0.1854		dsVSV+VSV-GFP	42	14.9737	42	15.2978	0.79884	42	15.4796	0.704232
18			0.149752	0.0815134			0.130472			0.79884					dsVSV+VSV-GFP	63	14.3222	63	40	1.86295e-08	63	21.3924	0.0074413												dsVSV+VSV-GFP	43	15.0256	43	15.2073	0.881648	43	15.7936	0.587238
19				ND			0.263766			0.881648					dsVSV+VSV-GFP	64	14.0277	64	17.6445	0.0815134	64	17.377	0.0981193												dsVSV+VSV-GFP	44	15.1514	44	14.2057	1.92605	44	14.7451	1.32525
										1.92605					dsVSV+VSV-GFP	65	14.3749	65	40	1.93234e-08	65	21.9365	0.0052935				Ommited in Plottings since GFP is not detected
ND: The limit of detection was determined by comparing detection of the viral RNA versus background amplification. Values below this detection limit were considered not detected (ND).

## Sheet: Figure 1F
		Poly A			Total							Polyadenylated transcripts (Poly A)																RANDOM PRIMERS (total RNA)
Sample	dsRNA:	Fluc	GFP	VSV	Fluc	GFP	VSV	VSV-L RNA levels (relative to Rpl32)				1	Rpl32	13.0851		1	GFP	12.9965	1.06337	1.06337	1	VSV	20.2671	0.00688688	0.00688688	dsFluc		1	Rpl32	13.0851		1	GFP	12.6279	2.80928	2.80928	1	VSV	12.8735	2.36957	2.36957	dsFluc
1		0.00688688	0.00745987	0.00138662	2.36957	3.92943	0.3695					2	Rpl32	15.6353		2	GFP	15.9179	0.822149	0.822149	2	VSV	21.5938	0.0160814	0.0160814	dsFluc		2	Rpl32	15.6353		2	GFP	15.3535	1.81116	1.81116	2	VSV	14.1166	4.26881	4.26881	dsFluc
2		0.0160814	0.010756	ND	4.26881	3.25863	0.109844					3	Rpl32	16.2521		3	GFP	16.6456	0.761332	0.761332	3	VSV	22.5728	0.0125114	0.0125114	dsFluc		3	Rpl32	16.2521		3	GFP	16.1855	1.65537	1.65537	3	VSV	14.5506	5.14098	5.14098	dsFluc
3		0.0125114	0.00524088	0.00159292	5.14098	3.11183	1.56406					4	Rpl32	14.035		4	GFP	13.9149	1.08686	1.08686	4	VSV	20.9182	0.00847163	0.00847163	dsFluc		4	Rpl32	14.035		4	GFP	14.372	1.90102	1.90102	4	VSV	13.6291	3.18132	3.18132	dsFluc
4		0.00847163	0.0132499	0.000556857	3.18132	3.5487	0.421435					5	Rpl32	16.8276		5	GFP	17.175	0.785965	0.785965	5	VSV	22.7573	0.0164047	0.0164047	dsFluc		5	Rpl32	16.8276		5	GFP	18.1006	1.27612	1.27612	5	VSV	16.374	4.22331	4.22331	dsFluc
5		0.0164047	0.00647609	0.000409739	4.22331	2.97602	0.396444					6	Rpl32	17.2881		6	GFP	16.9938	1.22634	1.22634	6	VSV	22.597	0.0252275	0.0252275	dsFluc		6	Rpl32	17.2881		6	GFP	17.6165	2.70102	2.70102	6	VSV	15.544	11.3608	11.3608	dsFluc
6		0.0252275	0.00434645	0.000140081	11.3608	2.87	0.0714936					7	Rpl32	12.2286		7	GFP	12.9074	0.624678	0.624678	7	VSV	18.8016	0.0105032	0.0105032	dsFluc		7	Rpl32	12.2286		7	GFP	13.8141	1.56908	1.56908	7	VSV	12.7022	3.3913	3.3913	dsFluc
7		0.0105032	0.00417045	0.00402792	3.3913	2.39975	2.06442					8	Rpl32	12.4396		8	GFP	13.3429	0.534672	0.534672	8	VSV	19.8686	0.00580304	0.00580304	dsFluc		8	Rpl32	12.4396		8	GFP	14.1043	1.03243	1.03243	8	VSV	13.1076	2.06011	2.06011	dsFluc
8		0.00580304	0.00702671	8.63743e-05	2.06011	2.15611	0.0479227					9	Rpl32	13.1778		9	GFP	14.0802	0.534987	0.534987	9	VSV	20.5494	0.00603858	0.00603858	dsFluc		9	Rpl32	13.1778		9	GFP	13.719	1.0345	1.0345	9	VSV	12.9694	1.73924	1.73924	dsFluc
9		0.00603858	0.0139908	0.000234428	1.73924	3.29563	1.4279					10	Rpl32	17.0079		10	GFP	17.2745	0.83124	0.83124	10	VSV	23.2453	0.0132536	0.0132536	dsFluc		10	Rpl32	17.0079		10	GFP	17.4613	1.53111	1.53111	10	VSV	14.7267	10.1912	10.1912	dsFluc
10		0.0132536	0.00340802	0.000556307	10.1912	2.27645	0.396876					11	Rpl32	13.3204		11	GFP	13.6119	0.817037	0.817037	11	VSV	20.4536	0.00712374	0.00712374	dsFluc		11	Rpl32	13.3204		11	GFP	13.9184	2.25221	2.25221	11	VSV	13.3897	3.24915	3.24915	dsFluc
11		0.00712374	0.0067888	0.000527321	3.24915	3.00864	0.442438					12	Rpl32	13.3748		12	GFP	13.67	0.81497	0.81497	12	VSV	19.7382	0.0121457	0.0121457	dsFluc		12	Rpl32	13.3748		12	GFP	14.1644	1.97851	1.97851	12	VSV	13.0068	4.41379	4.41379	dsFluc
12		0.0121457	0.0121551	0.000651902	4.41379	3.89653	0.67215					13	Rpl32	12.4684		13	GFP	13.137	0.629093	0.629093	13	VSV	19.8172	0.00613481	0.00613481	dsFluc		13	Rpl32	12.4684		13	GFP	13.8874	1.57293	1.57293	13	VSV	12.8608	3.20434	3.20434	dsFluc
13		0.00613481	0.0106168	0.00857009	3.20434	3.28311	3.31792					14	Rpl32	13.369		14	GFP	14.7897	0.373526	0.373526	14	VSV	20.9901	0.00507952	0.00507952	dsFluc		14	Rpl32	13.369		14	GFP	14.5958	1.09268	1.09268	14	VSV	13.5308	2.2861	2.2861	dsFluc
14		0.00507952	0.0219082	0.00102211	2.2861	3.80151	0.788776					15	Rpl32	12.2979		15	GFP	13.0776	0.582513	0.582513	15	VSV	20.0133	0.00475828	0.00475828	dsFluc		15	Rpl32	12.2979		15	GFP	14.0228	1.27111	1.27111	15	VSV	12.8195	2.92704	2.92704	dsFluc
15		0.00475828	0.00637012	1.727e-05	2.92704	2.94315	0.00571888					16	Rpl32	12.3767		16	GFP	12.8551	0.717732	0.717732	16	VSV	19.3716	0.00783982	0.00783982	dsFluc		16	Rpl32	12.3767		16	GFP	14.7852	1.28229	1.28229	16	VSV	13.507	3.11004	3.11004	dsFluc
16		0.00783982	0.00791081	0.000783955	3.11004	3.14977	0.961099					17	Rpl32	15.2244		17	GFP	14.1703	2.07637	2.07637	17	VSV	21.197	0.0159243	0.0159243	dsFluc		17	Rpl32	15.2244		17	GFP	15.8206	1.80453	1.80453	17	VSV	14.7855	3.69793	3.69793	dsFluc
17		0.0159243	0.00535342	0.000796796	3.69793	3.10179	0.788702					18	Rpl32	14.1591		18	GFP	14.9475	0.579001	0.579001	18	VSV	21.4724	0.00628762	0.00628762	dsFluc		18	Rpl32	14.1591		18	GFP	16.0748	1.08475	1.08475	18	VSV	14.5447	3.13279	3.13279	dsFluc
18		0.00628762	0.00425458	0.000860499	3.13279	2.25909	0.801674					19	Rpl32	12.9031		19	GFP	13.8838	0.506721	0.506721	19	VSV	20.4541	0.0053323	0.00533229	dsFluc		19	Rpl32	12.9031		19	GFP	14.6548	1.00521	1.00521	19	VSV	13.324	2.52843	2.52843	dsFluc
19		0.00533229	0.0079955	0.00157746	2.52843	3.12026	1.22506					20	Rpl32	12.402		20	GFP	13.7468	0.393723	0.393723	20	VSV	21.0618	0.00247256	0.00247256	dsFluc		20	Rpl32	12.402		20	GFP	15.8684	0.872744	0.872744	20	VSV	14.6583	2.01917	2.01917	dsFluc
20		0.00247256	0.00782811	0.00182774	2.01917	3.04734	1.1595					21	Rpl32	15.6831		21	GFP	16.463	0.582435	0.582435	21	VSV	22.3807	0.00963436	0.00963436	dsFluc		21	Rpl32	15.6831		21	GFP	14.6052	1.20412	1.20412	21	VSV	13.1575	3.28466	3.28466	dsFluc
21		0.00963436		0.000114482	3.28466		0.0921238					22	Rpl32	13.2745		22	GFP	14.1325	0.551717	0.551717	22	VSV	20.8509	0.00523919	0.00523919	dsFluc		22	Rpl32	13.2745		22	GFP	14.8882	0.962836	0.962836	22	VSV	13.7185	2.16602	2.16602	dsFluc
22		0.00523919		7.21447e-05	2.16602		0.0643811					23	Rpl32	14.3212		23	GFP	14.6614	0.789959	0.789959	23	VSV	20.9753	0.00992921	0.00992921	dsFluc		23	Rpl32	14.3212		23	GFP	14.6758	1.08849	1.08849	23	VSV	13.4025	2.63096	2.63096	dsFluc
23		0.00992921		0.000701125	2.63096		0.515393					24	Rpl32	14.956		24	GFP	17.2855	0.198952	0.198952	24	VSV	22.6971	0.00467397	0.00467397	dsFluc		24	Rpl32	14.956		24	GFP	16.7281	0.455544	0.455544	24	VSV	14.9874	1.52233	1.52233	dsFluc
24		0.00467397			1.52233							25	Rpl32	13.2998		25	GFP	14.3802	0.472904	0.472905	25	VSV	21.078	0.00455535	0.00455535	dsFluc		25	Rpl32	13.2998		25	GFP	14.6493	1.31038	1.31038	25	VSV	13.5208	2.86477	2.86477	dsFluc
25		0.00455535			2.86477							26	Rpl32	12.9283		26	GFP	13.3479	0.747611	0.747611	26	VSV	20.3168	0.00596807	0.00596807	dsFluc		26	Rpl32	12.9283		26	GFP	14.2536	1.46662	1.46662	26	VSV	13.1045	3.25269	3.25269	dsFluc
26		0.00596807			3.25269							27	Rpl32	14.6803		27	GFP	14.5487	1.09545	1.09545	27	VSV	20.8114	0.0142671	0.0142671	dsFluc		27	Rpl32	14.6803		27	GFP	13.4979	2.04395	2.04395	27	VSV	12.6634	3.64494	3.64494	dsFluc
27		0.0142671			3.64494							28	Rpl32	14.6507		28	GFP	14.3542	1.22817	1.22817	28	VSV	21.2379	0.0104006	0.0104006	dsFluc		28	Rpl32	14.6507		28	GFP	14.5399	2.00917	2.00917	28	VSV	13.4217	4.36152	4.36152	dsFluc
28		0.0104006			4.36152							29	Rpl32	13.2827		29	GFP	13.5728	0.81784	0.81784	29	VSV	20.2878	0.0077849	0.0077849	dsFluc		29	Rpl32	13.2827		29	GFP	14.5164	1.9702	1.9702	29	VSV	13.3467	4.43222	4.43222	dsFluc
28		0.0077849			4.43222							30	Rpl32	17.8944		30	GFP	19.9825	0.235182	0.235182	30	VSV	27.3886	0.00138662	0.00138662	dsVSV		30	Rpl32	17.8944		30	GFP	21.0463	0.233526	0.233526	30	VSV	20.3843	0.3695	0.3695	dsVSV
												31	Rpl32	17.4609		31	GFP	21.7815	0.050045	0.0500449	31	VSV	40	1.64079e-07	1e-05	dsVSV		31	Rpl32	17.4609		31	GFP	40	2.88739e-07	0.001	31	VSV	21.4627	0.109844	0.109844	dsVSV
												32	Rpl32	13.4248		32	GFP	16.8474	0.0932579	0.0932579	32	VSV	22.7189	0.00159292	0.00159292	dsVSV		32	Rpl32	13.4248		32	GFP	16.8774	0.257442	0.257442	32	VSV	14.2744	1.56406	1.56406	dsVSV
		Poly A			Total							33	Rpl32	12.3035		33	GFP	16.1037	0.0717805	0.0717805	33	VSV	23.1139	0.000556857	0.000556857	dsVSV		33	Rpl32	12.3035		33	GFP	17.7869	0.159686	0.159686	33	VSV	16.3868	0.421435	0.421435	dsVSV
Sample	dsRNA:	Fluc	GFP	VSV	Fluc	GFP	VSV	GFP RNA levels (relative to Rpl32)				34	Rpl32	13.7557		34	GFP	18.5374	0.036353	0.036353	34	VSV	25.0087	0.000409739	0.000409739	dsVSV		34	Rpl32	13.7557		34	GFP	18.8024	0.0796873	0.0796873	34	VSV	16.4877	0.396444	0.396444	dsVSV
1		1.06337	0.362122	0.235182	2.80928	1.3689	0.233526					35	Rpl32	12.6057		35	GFP	40	5.66874e-09	0.001	35	VSV	25.4071	0.000140081	0.000140081	dsVSV		35	Rpl32	12.6057		35	GFP	20.0782	0.029354	0.029354	35	VSV	18.794	0.0714936	0.0714936	dsVSV
2		0.822149	0.330643	0.0500449	1.81116	1.27529	ND					36	Rpl32	17.4483		36	GFP	18.7048	0.418555	0.418555	36	VSV	25.404	0.00402792	0.00402792	dsVSV		36	Rpl32	17.4483		36	GFP	19.6575	0.613036	0.613036	36	VSV	17.9058	2.06442	2.06442	dsVSV
3		0.761332	0.368385	0.0932579	1.65537	1.4331	0.257442					37	Rpl32	13.6927		37	GFP	21.2189	0.00542512	0.00542512	37	VSV	27.1918	8.63743e-05	8.63743e-05	dsVSV		37	Rpl32	13.6927		37	GFP	22.8095	0.0127808	0.0127808	37	VSV	20.9027	0.0479227	0.0479227	dsVSV
4		1.08686	0.548333	0.0717805	1.90102	1.36307	0.159686					38	Rpl32	12.8694		38	GFP	18.5068	0.0200893	0.0200893	38	VSV	24.9279	0.000234428	0.000234428	dsVSV		38	Rpl32	12.8694		38	GFP	19.6446	0.0422592	0.0422592	38	VSV	14.5661	1.4279	1.4279	dsVSV
5		0.785965	0.457928	0.036353	1.27612	1.27177	0.0796873					39	Rpl32	13.7733		39	GFP	17.8773	0.0581524	0.0581524	39	VSV	24.5851	0.000556307	0.000556307	dsVSV		39	Rpl32	13.7733		39	GFP	18.9808	0.0931887	0.0931887	39	VSV	16.8904	0.396876	0.396876	dsVSV
6		1.22634	0.43431	ND	2.70102	1.18511	0.029354					40	Rpl32	12.7602		40	GFP	16.6397	0.0679452	0.0679452	40	VSV	23.6493	0.000527321	0.000527321	dsVSV		40	Rpl32	12.7602		40	GFP	17.8924	0.120755	0.120755	40	VSV	16.019	0.442438	0.442438	dsVSV
7		0.624678	0.415334	0.418555	1.56908	0.921851	0.613036					41	Rpl32	12.3791		41	GFP	15.9704	0.0829688	0.0829688	41	VSV	22.9622	0.000651902	0.000651902	dsVSV		41	Rpl32	12.3791		41	GFP	16.9451	0.155504	0.155504	41	VSV	14.8333	0.67215	0.67215	dsVSV
8		0.534672	0.37831	0.00542512	1.03243	0.822157	0.0127808					42	Rpl32	14.3603		42	GFP	14.9474	0.66568	0.66568	42	VSV	21.2268	0.00857009	0.00857009	dsVSV		42	Rpl32	14.3603		42	GFP	14.2848	1.43288	1.43288	42	VSV	13.0735	3.31792	3.31792	dsVSV
9		0.534987	0.5327	0.0200893	1.0345	1.37546	0.0422592					43	Rpl32	13.8318		43	GFP	16.2543	0.18653	0.18653	43	VSV	23.766	0.00102211	0.00102211	dsVSV		43	Rpl32	13.8318		43	GFP	16.6865	0.285939	0.285939	43	VSV	15.2225	0.788776	0.788776	dsVSV
10		0.83124	0.273961	0.0581524	1.53111	0.651707	0.0931887					44	Rpl32	13.7196		44	GFP	40	1.22688e-08	0.001	44	VSV	29.5409	1.727e-05	1.727e-05	dsVSV		44	Rpl32	13.7196		44	GFP	25.8164	0.00118854	0.00118855	44	VSV	23.5498	0.00571888	0.00571888	dsVSV
11		0.817037	0.419735	0.0679452	2.25221	1.04152	0.120755					45	Rpl32	13.4928		45	GFP	16.8398	0.0982797	0.0982797	45	VSV	23.8097	0.000783955	0.000783955	dsVSV		45	Rpl32	13.4928		45	GFP	17.0327	0.215365	0.215365	45	VSV	14.8748	0.961099	0.961099	dsVSV
12		0.81497	0.643852	0.0829688	1.97851	1.55052	0.155504					46	Rpl32	13.7681		46	GFP	17.4356	0.0786983	0.0786983	46	VSV	24.0616	0.000796796	0.000796796	dsVSV		46	Rpl32	13.7681		46	GFP	18.283	0.133759	0.133759	46	VSV	15.7231	0.788702	0.788702	dsVSV
13		0.629093	0.5802	0.66568	1.57293	1.24455	1.43288					47	Rpl32	13.8733		47	GFP	16.8396	0.12796	0.12796	47	VSV	24.0559	0.000860499	0.000860499	dsVSV		47	Rpl32	13.8733		47	GFP	17.597	0.152321	0.152321	47	VSV	15.2011	0.801674	0.801674	dsVSV
14		0.373526	0.694086	0.18653	1.09268	1.97578	0.285939					48	Rpl32	13.0618		48	GFP	15.121	0.23995	0.23995	48	VSV	22.37	0.00157746	0.00157746	dsVSV		48	Rpl32	13.0618		48	GFP	16.0963	0.41154	0.41154	48	VSV	14.5225	1.22506	1.22506	dsVSV
15		0.582513	0.453323	ND	1.27111	1.33916	0.00118855					49	Rpl32	13.4653		49	GFP	16.8915	0.0930286	0.0930286	49	VSV	22.5611	0.00182774	0.00182774	dsVSV		49	Rpl32	13.4653		49	GFP	16.6693	0.327467	0.327467	49	VSV	14.8452	1.1595	1.1595	dsVSV
16		0.717732	0.580237	0.0982797	1.28229	1.34068	0.215365					50	Rpl32	12.8643		50	GFP	19.9048	0.00759629	0.00759629	50	VSV	25.9569	0.000114482	0.000114482	dsVSV		50	Rpl32	12.8643		50	GFP	20.7012	0.0188976	0.0188976	50	VSV	18.4158	0.0921238	0.0921238	dsVSV
17		2.07637	0.579684	0.0786983	1.80453	1.11246	0.133759					51	Rpl32	12.5695		51	GFP	15.0616	0.177741	0.177741	51	VSV	26.3282	7.21447e-05	7.21447e-05	dsVSV		51	Rpl32	12.5695		51	GFP	20.9769	0.0141299	0.0141299	51	VSV	18.789	0.0643811	0.0643811	dsVSV
18		0.579001	0.403396	0.12796	1.08475	0.984843	0.152321					52	Rpl32	13.1622		52	GFP	16.9703	0.0713915	0.0713915	52	VSV	23.6403	0.000701125	0.000701125	dsVSV		52	Rpl32	13.1622		52	GFP	17.9105	0.108493	0.108493	52	VSV	15.6624	0.515393	0.515393	dsVSV
19		0.506721	0.367262	0.23995	1.00521	1.16018	0.41154					53	Rpl32	12.5639		53	GFP	14.0294	0.362122	0.362122	53	VSV	19.6305	0.00745987	0.00745987	dsGFP		53	Rpl32	12.5639		53	GFP	14.2471	1.3689	1.3689	53	VSV	12.7258	3.92943	3.92943	dsGFP
20		0.393723	0.667137	0.0930286	0.872744	1.3422	0.327467					54	Rpl32	12.3431		54	GFP	13.9398	0.330643	0.330643	54	VSV	18.8818	0.010756	0.010756	dsGFP		54	Rpl32	12.3431		54	GFP	14.198	1.27529	1.27529	54	VSV	12.8445	3.25863	3.25863	dsGFP
21		0.582435		0.00759629	1.20412		0.0188976					55	Rpl32	12.5431		55	GFP	13.9838	0.368385	0.368385	55	VSV	20.1191	0.00524088	0.00524088	dsGFP		55	Rpl32	12.5431		55	GFP	14.1574	1.4331	1.4331	55	VSV	13.0388	3.11183	3.11183	dsGFP
22		0.551717		0.177741	0.962836		0.0141299					56	Rpl32	13.2905		56	GFP	14.1573	0.548333	0.548333	56	VSV	19.5283	0.0132499	0.0132499	dsGFP		56	Rpl32	13.2905		56	GFP	14.1828	1.36307	1.36307	56	VSV	12.8023	3.5487	3.5487	dsGFP
23		0.789959		0.0713915	1.08849		0.108493					57	Rpl32	12.5574		57	GFP	13.6843	0.457928	0.457928	57	VSV	19.8281	0.00647609	0.00647609	dsGFP		57	Rpl32	12.5574		57	GFP	14.0506	1.27177	1.27177	57	VSV	12.8241	2.97602	2.97602	dsGFP
24		0.198952			0.455544							58	Rpl32	12.6418		58	GFP	13.845	0.43431	0.43431	58	VSV	20.4878	0.00434645	0.00434645	dsGFP		58	Rpl32	12.6418		58	GFP	14.4447	1.18511	1.18511	58	VSV	13.1687	2.87	2.87	dsGFP
25		0.472905			1.31038							59	Rpl32	12.5365		59	GFP	13.8042	0.415334	0.415334	59	VSV	20.4421	0.00417045	0.00417045	dsGFP		59	Rpl32	12.5365		59	GFP	14.8739	0.921851	0.921851	59	VSV	13.4936	2.39975	2.39975	dsGFP
26		0.747611			1.46662							60	Rpl32	12.8192		60	GFP	14.2216	0.37831	0.37831	60	VSV	19.9722	0.00702671	0.00702671	dsGFP		60	Rpl32	12.8192		60	GFP	14.8756	0.822157	0.822157	60	VSV	13.4847	2.15611	2.15611	dsGFP
27		1.09545			2.04395							61	Rpl32	12.8677		61	GFP	13.7763	0.5327	0.5327	61	VSV	19.0271	0.0139908	0.0139908	dsGFP		61	Rpl32	12.8677		61	GFP	14.293	1.37546	1.37546	61	VSV	13.0323	3.29563	3.29563	dsGFP
28		1.22817			2.00917							62	Rpl32	12.6412		62	GFP	14.5091	0.273961	0.273961	62	VSV	20.838	0.00340802	0.00340802	dsGFP		62	Rpl32	12.6412		62	GFP	15.366	0.651707	0.651707	62	VSV	13.5615	2.27645	2.27645	dsGFP
29		0.81784			1.9702							63	Rpl32	13.2392		63	GFP	14.4916	0.419735	0.419735	63	VSV	20.4418	0.0067888	0.0067888	dsGFP		63	Rpl32	13.2392		63	GFP	14.7325	1.04152	1.04152	63	VSV	13.202	3.00864	3.00864	dsGFP
												64	Rpl32	12.86		64	GFP	13.4952	0.643852	0.643852	64	VSV	19.2223	0.0121551	0.0121551	dsGFP		64	Rpl32	12.86		64	GFP	13.8661	1.55052	1.55052	64	VSV	12.5366	3.89653	3.89653	dsGFP
ND: The limit of detection was determined by comparing detection of the viral RNA versus background amplification. Values below this detection limit were considered not detected (ND).												65	Rpl32	12.9839		65	GFP	13.7693	0.5802	0.5802	65	VSV	19.5414	0.0106168	0.0106168	dsGFP		65	Rpl32	12.9839		65	GFP	14.2122	1.24455	1.24455	65	VSV	12.8127	3.28311	3.28311	dsGFP
												66	Rpl32	12.8499		66	GFP	13.3767	0.694086	0.694086	66	VSV	18.3622	0.0219082	0.0219082	dsGFP		66	Rpl32	12.8499		66	GFP	13.6342	1.97579	1.97578	66	VSV	12.69	3.80151	3.80151	dsGFP
												67	Rpl32	12.4011		67	GFP	13.5425	0.453323	0.453323	67	VSV	19.6956	0.00637012	0.00637012	dsGFP		67	Rpl32	12.4011		67	GFP	14.5471	1.33916	1.33916	67	VSV	13.4111	2.94315	2.94315	dsGFP
												68	Rpl32	12.6227		68	GFP	13.408	0.580237	0.580237	68	VSV	19.6047	0.00791081	0.00791081	dsGFP		68	Rpl32	12.6227		68	GFP	14.0788	1.34068	1.34068	68	VSV	12.8465	3.14977	3.14977	dsGFP
												69	Rpl32	12.6689		69	GFP	13.4556	0.579684	0.579684	69	VSV	20.2142	0.00535342	0.00535342	dsGFP		69	Rpl32	12.6689		69	GFP	14.3865	1.11246	1.11246	69	VSV	12.9071	3.10179	3.10179	dsGFP
												70	Rpl32	12.7588		70	GFP	14.0685	0.403396	0.403396	70	VSV	20.6355	0.00425458	0.00425458	dsGFP		70	Rpl32	12.7588		70	GFP	14.6192	0.984843	0.984843	70	VSV	13.4214	2.25909	2.25909	dsGFP
												71	Rpl32	12.9024		71	GFP	14.3476	0.367262	0.367262	71	VSV	19.869	0.0079955	0.0079955	dsGFP		71	Rpl32	12.9024		71	GFP	14.5769	1.16018	1.16018	71	VSV	13.1496	3.12026	3.12026	dsGFP
												72	Rpl32	12.8919		72	GFP	13.4758	0.667137	0.667137	72	VSV	19.889	0.00782811	0.00782811	dsGFP		72	Rpl32	12.8919		72	GFP	14.6459	1.3422	1.3422	72	VSV	13.4629	3.04734	3.04734	dsGFP
												Sample	Target	Cq		Sample	Target	Cq	GFP/RpL32		Sample	Target	Cq	VSV-L/RpL32				Sample	Target	Cq		Sample	Target	Cq	GFP/RpL32		Sample	Target	Cq	VSV-L/RpL32

## Sheet: Figure 2C
	2 dpi			4 dpi			8dpi			LEFT				Exp_PD035_SINVnsP2_GFP	Rpl32_2d.p.i.		GFP_2d.p.i			SINV-nsP2_L_2d.p.i					Rpl32_4d.p.i.		GFP_4d.p.i			SINV-nsP2_L_4d.p.i					Rpl32_8d.p.i.		GFP_8d.p.i			SINV-nsP2_L_8d.p.i
dsRNA:	Fluc	GFP	SINV	Fluc	GFP	SINV	Fluc	GFP	SINV	SINV-nsP2 RNA levels (relative to Rpl32)					Sample	Average Cq	Sample	Average Cq	Delta Cq	Sample	Average Cq	Delta Cq			Sample	Average Cq	Sample	Average Cq	Delta Cq	Sample	Average Cq	Delta Cq			Sample	Average Cq	Sample	Average Cq	Delta Cq	Sample	Average Cq	Delta Cq
	0.136021	0.589148	ND	0.582579	0.132895	0.0584176	0.492659	0.618381	1.3476					dsSINV+SINV-GFP	1	13.1441	1	27.339	5.33232e-05	1	40	8.23343e-09		dsSINV+SINV-GFP	1	14.8503	1	24.5084	0.0012378	1	18.9478	0.0584176		dsSINV+SINV-GFP	1	15.1239	1	22.4817	0.00609683	1	14.6935	1.3476
	0.52102	0.755854	ND	0.770318	0.40224	0.00792232	1.39889	0.405183	0.121447					dsSINV+SINV-GFP	2	13.3827	2	25.2964	0.000259191	2	40	9.71412e-09		dsSINV+SINV-GFP	2	15.1469	2	27.6659	0.000170376	2	22.1268	0.00792233		dsSINV+SINV-GFP	2	15.6521	2	29.6034	6.31293e-05	2	18.6937	0.121447
	0.0569156	0.662915	0.147314	0.559373	1.0009	0.00415946	0.939435	0.47557	0.00321051					dsSINV+SINV-GFP	3	13.937	3	23.8814	0.00101489	3	16.7	0.147314		dsSINV+SINV-GFP	3	15.5597	3	25.5776	0.000964533	3	23.4691	0.00415946		dsSINV+SINV-GFP	3	15.2544	3	31.3205	1.45754e-05	3	23.5373	0.00321051
	0.586588	0.0963215	ND	0.568189	1.31541	0.00107792	1.37683	0.574858	0.00367441					dsSINV+SINV-GFP	4	13.8934	4	27.7032	6.96344e-05	4	40	1.38399e-08		dsSINV+SINV-GFP	4	15.3127	4	28.1868	0.000133206	4	25.1703	0.00107792		dsSINV+SINV-GFP	4	15.0794	4	29.7401	3.86097e-05	4	23.1676	0.00367441
	0.787426	0.200598	0.0324242	0.561638	0.703326	0.0368209	2.39896	0.690223	0.172469					dsSINV+SINV-GFP	5	13.8532	5	27.7027	6.77449e-05	5	18.8	0.0324242		dsSINV+SINV-GFP	5	14.9508	5	25.5034	0.000665832	5	19.7141	0.0368209		dsSINV+SINV-GFP	5	15.056	5	29.4481	4.65079e-05	5	17.5915	0.172469
	0.595473	0.552099	0.00217896	0.797428	1.05959	0.00203674	1.91487	0.18047	0.0543507					dsSINV+SINV-GFP	6	13.8079	6	27.653	6.79503e-05	6	22.65	0.00217896		dsSINV+SINV-GFP	6	15.2678	6	29.3269	5.85867e-05	6	24.2074	0.00203674		dsSINV+SINV-GFP	6	15.6772	6	31.6168	1.59111e-05	6	19.8787	0.0543507
	0.583938	0.255118	0.000772317	0.690906	1.00202	0.54615	0.708	0.610926	0.182943					dsSINV+SINV-GFP	7	12.9215	7	28.0496	2.79239e-05	7	23.26	0.000772317		dsSINV+SINV-GFP	7	15.2716	7	22.6748	0.00590754	7	16.1442	0.54615		dsSINV+SINV-GFP	7	15.5093	7	30.6118	2.84247e-05	7	17.9599	0.182943
		0.0614332	0.00366447	0.649283	0.40892	0.00268326		0.273578	0.0411908					dsSINV+SINV-GFP	8	13.184	8	27.8133	3.9461e-05	8	21.2762	0.00366447		dsSINV+SINV-GFP	8	15.2292	8	28.6748	8.96371e-05	8	23.771	0.00268326		dsSINV+SINV-GFP	8	14.9633	8	31.1411	1.34895e-05	8	19.5648	0.0411908
		0.410033	0.013009		0.632282	ND		0.225093	0.0721355					dsSINV+SINV-GFP	9	13.3136	9	27.299	6.16579e-05	9	19.578	0.013009		dsSINV+SINV-GFP	9	15.128	9	29.0206	6.57537e-05	9	40	3.25681e-08		dsSINV+SINV-GFP	9	15.4054	9	29.229	6.89755e-05	9	19.1986	0.0721355
		0.21505	0.115769		1.56634	0.150185		0.962483	0.243425					dsSINV+SINV-GFP	10	13.5615	10	22.027	0.00282891	10	16.6722	0.115769		dsSINV+SINV-GFP	10	15.5763	10	22.6874	0.00723361	10	18.3115	0.150185		dsSINV+SINV-GFP	10	15.5354	10	26.4675	0.000511805	10	17.5739	0.243425
		1.12733	0.00192432		0.452857	0.0441358		0.373887	0.00396052					dsSINV+SINV-GFP	11	13.2673	11	28.0786	3.47808e-05	11	22.2887	0.00192432		dsSINV+SINV-GFP	11	15.0858	11	22.3958	0.00630208	11	19.5878	0.0441358		dsSINV+SINV-GFP	11	15.348	11	29.4807	5.56728e-05	11	23.3281	0.00396052
		0.438202	0.00317034		0.349164	0.00695584			0.0717949					dsSINV+SINV-GFP	12	12.995	12	27.5678	4.10329e-05	12	21.2961	0.00317034		dsSINV+SINV-GFP	12	15.0922	12	26.6909	0.000322443	12	22.2598	0.00695584		dsSINV+SINV-GFP	12	15.1092	12	28.5714	8.86046e-05	12	18.9092	0.0717949
		0.56979	0.0206389		3.20505	0.00161419			0.00770309					dsSINV+SINV-GFP	13	13.6016	13	26.4462	0.000135945	13	19.2	0.0206389		dsSINV+SINV-GFP	13	15.2821	13	29.8865	4.01454e-05	13	24.5571	0.00161419		dsSINV+SINV-GFP	13	14.5888	13	22.5019	0.00414872	13	21.6091	0.00770309
		0.881423	0.00465574		0.912377	0.0377371			0.025606					dsSINV+SINV-GFP	14	13.8207	14	28.1989	4.69614e-05	14	21.5675	0.00465574		dsSINV+SINV-GFP	14	15.3775	14	28.4907	0.000112855	14	20.1053	0.0377371		dsSINV+SINV-GFP	14	14.9912	14	29.4067	4.57626e-05	14	20.2786	0.025606
			0.00692138		0.540113	0.000356036			0.321844					dsSINV+SINV-GFP	15	13.9653	15	27.6423	7.6352e-05	15	21.14	0.00692138		dsSINV+SINV-GFP	15	15.2792	15	29.469	5.35098e-05	15	26.7349	0.000356036		dsSINV+SINV-GFP	15	15.3254	15	29.7855	4.43692e-05	15	16.9609	0.321845
			0.0274967		1.20614	0.155964			0.102414					dsSINV+SINV-GFP	16	13.3738	16	25.1047	0.000294197	16	18.5584	0.0274966		dsSINV+SINV-GFP	16	14.6532	16	16.2767	0.324545	16	17.3339	0.155964		dsSINV+SINV-GFP	16	14.6805	16	18.87	0.0548085	16	17.968	0.102414
			0.0220186			0.00472115			0.00736613					dsSINV+SINV-GFP	17	12.9871	17	23.6592	0.000612912	17	18.4923	0.0220186		dsSINV+SINV-GFP	17	14.7306	17	29.4828	3.62357e-05	17	22.4572	0.00472115		dsSINV+SINV-GFP	17	14.0508	17	24.9312	0.000530472	17	21.1357	0.00736613
			0.00289915			0.0839948			0.000903996					dsSINV+SINV-GFP	18	13.2117	18	26.4061	0.000106683	18	21.6418	0.00289915		dsSINV+SINV-GFP	18	14.8926	18	28.9	6.07229e-05	18	18.4662	0.0839948		dsSINV+SINV-GFP	18	14.3381	18	25.1342	0.000562381	18	24.4495	0.000903996
			0.00265048			0.000567002			0.0694047					dsSINV+SINV-GFP	19	13.1706	19	24.5347	0.000379385	19	21.7301	0.00265048		dsSINV+SINV-GFP	19	15.1998	19	27.9394	0.00014621	19	25.9841	0.000567002		dsSINV+SINV-GFP	19	14.41	19	29.9103	2.15746e-05	19	18.2588	0.0694047
			0.0247375			0.016048			0.00421882					dsSINV+SINV-GFP	20	13.2625	20	26.7949	8.43968e-05	20	18.5996	0.0247375		dsSINV+SINV-GFP	20	14.7778	20	27.0251	0.000205685	20	20.7392	0.016048		dsSINV+SINV-GFP	20	14.3793	20	22.9136	0.00269726	20	22.2683	0.00421882
														dsGFP+SINV-GFP	21	13.3489	21	21.7849	0.00288746	21	14.1122	0.589148		dsGFP+SINV-GFP	21	15.2147	21	28.4448	0.00010407	21	18.1263	0.132895		dsGFP+SINV-GFP	21	14.3386	21	29.2334	3.28253e-05	21	15.032	0.618381
														dsGFP+SINV-GFP	22	13.0225	22	25.3249	0.000197964	22	13.4263	0.755854		dsGFP+SINV-GFP	22	15.3477	22	27.0359	0.000303024	22	16.6615	0.40224		dsGFP+SINV-GFP	22	14.3682	22	23.9622	0.00129394	22	15.6716	0.405183
	2 dpi			4 dpi			8dpi			RIGHT				dsGFP+SINV-GFP	23	12.7631	23	23.8412	0.000462542	23	13.3562	0.662915		dsGFP+SINV-GFP	23	15.0857	23	23.2999	0.00336713	23	15.0844	1.0009		dsGFP+SINV-GFP	23	14.1431	23	26.5801	0.000180342	23	15.2153	0.47557
dsRNA:	Fluc	GFP	SINV	Fluc	GFP	SINV	Fluc	GFP	SINV	GFP RNA levels (relative to Rpl32)				dsGFP+SINV-GFP	24	13.3192	24	23.2634	0.00101509	24	16.6952	0.0963215		dsGFP+SINV-GFP	24	14.8136	24	25.2553	0.000718995	24	14.4181	1.31541		dsGFP+SINV-GFP	24	14.1221	24	29.3019	2.6942e-05	24	14.9208	0.574858
	0.00416576	0.00288746	5.33232e-05	0.00115726	0.00010407	0.0012378	0.00500102	3.28253e-05	0.00609683					dsGFP+SINV-GFP	25	12.5723	25	23.9197	0.000383786	25	14.89	0.200598		dsGFP+SINV-GFP	25	14.9328	25	20.9813	0.015108	25	15.4405	0.703326		dsGFP+SINV-GFP	25	14.2163	25	27.0697	0.000135118	25	14.7511	0.690223
	0.00429894	0.000197964	0.000259191	0.00258387	0.000303024	0.000170376	0.000351306	0.00129394	6.31293e-05					dsGFP+SINV-GFP	26	13.259	26	22.266	0.00194363	26	14.116	0.552098		dsGFP+SINV-GFP	26	15.1297	26	24.537	0.00147276	26	15.0462	1.05959		dsGFP+SINV-GFP	26	14.3341	26	26.0377	0.000299832	26	16.8043	0.18047
	0.00014494	0.000462542	0.00101489	0.00337747	0.00336713	0.000964533	9.9419e-05	0.000180342	1.45754e-05					dsGFP+SINV-GFP	27	13.0666	27	26.7707	7.49341e-05	27	15.0374	0.255118		dsGFP+SINV-GFP	27	14.6523	27	24.9665	0.000785425	27	14.6494	1.00202		dsGFP+SINV-GFP	27	14.214	27	28.0065	7.0475e-05	27	14.9249	0.610926
	0.00129349	0.00101509	6.96344e-05	0.0279862	0.000718995	0.000133206	0.00434457	2.6942e-05	3.86097e-05					dsGFP+SINV-GFP	28	13.5014	28	28.8934	2.32567e-05	28	17.5263	0.0614332		dsGFP+SINV-GFP	28	14.6363	28	27.5802	0.000126906	28	15.9264	0.40892		dsGFP+SINV-GFP	28	14.2517	28	22.3726	0.00359211	28	16.1216	0.273578
	0.00180144	0.000383786	6.77449e-05	0.00197351	0.015108	0.000665832	0.00896585	0.000135118	4.65079e-05					dsGFP+SINV-GFP	29	13.0718	29	26.9812	6.49904e-05	29	14.358	0.410032		dsGFP+SINV-GFP	29	15.1673	29	28.275	0.000113288	29	15.8287	0.632282		dsGFP+SINV-GFP	29	14.1525	29	28.6274	4.39168e-05	29	16.3039	0.225093
	0.00397087	0.00194363	6.79503e-05	0.00271165	0.00147276	5.85867e-05	0.0184775	0.000299832	1.59111e-05					dsGFP+SINV-GFP	31	13.1998	31	22.576	0.00150476	31	15.417	0.21505		dsGFP+SINV-GFP	30	15.208	30	22.9604	0.00463785	30	14.5606	1.56634		dsGFP+SINV-GFP	30	14.2335	30	26.0898	0.000269702	30	14.2887	0.962483
	0.00604509	7.49341e-05	2.79239e-05	0.018885	0.000785425	0.00590754	0.000101784	7.0475e-05	2.84247e-05					dsGFP+SINV-GFP	32	13.4259	32	23.3212	0.00105002	32	13.253	1.12733		dsGFP+SINV-GFP	31	14.4884	31	25.8581	0.000377923	31	15.6313	0.452857		dsGFP+SINV-GFP	31	14.0609	31	27.6345	8.20253e-05	31	15.4802	0.373887
		2.32567e-05	3.9461e-05	0.00693167	0.000126906	8.96371e-05		0.00359211	1.34895e-05					dsGFP+SINV-GFP	33	13.1536	33	28.9514	1.75545e-05	33	14.3439	0.438202		dsGFP+SINV-GFP	32	14.2341	32	23.5165	0.00160593	32	15.7521	0.349164		dsFluc+SINV-GFP	32	13.9745	32	21.6181	0.00500102	32	14.9959	0.492659
		6.49904e-05	6.16579e-05		0.000113288	6.57537e-05		4.39168e-05	6.89755e-05					dsGFP+SINV-GFP	34	13.3416	34	25.8993	0.000165864	34	14.1531	0.56979		dsGFP+SINV-GFP	33	15.9159	33	27.4994	0.000325865	33	14.2356	3.20505		dsFluc+SINV-GFP	33	15.1986	33	26.6736	0.000351306	33	14.7143	1.39889
		0.00150476	0.00282891		0.00463785	0.00723361		0.000269702	0.000511805					dsGFP+SINV-GFP	35	13.2933	35	22.2945	0.00195147	35	13.4754	0.881423		dsGFP+SINV-GFP	34	15.3147	34	26.1096	0.000562853	34	15.447	0.912377		dsFluc+SINV-GFP	34	15.6775	34	28.9737	9.9419e-05	34	15.7677	0.939435
		0.00105002	3.47808e-05		0.000377923	0.00630208		8.20253e-05	5.56728e-05					dsFluc+SINV-GFP	36	13.4687	36	21.3759	0.00416576	36	16.3468	0.136021		dsGFP+SINV-GFP	35	15.205	35	23.735	0.00270516	35	16.0936	0.540113		dsFluc+SINV-GFP	35	15.3756	35	23.2221	0.00434457	35	14.9142	1.37683
		1.75545e-05	4.10329e-05		0.00160593	0.000322443			8.86046e-05					dsFluc+SINV-GFP	37	13.1097	37	20.9715	0.00429894	37	14.0503	0.52102		dsGFP+SINV-GFP	36	15.0744	36	21.3332	0.0130592	36	14.804	1.20614		dsFluc+SINV-GFP	36	15.6315	36	22.4328	0.00896585	36	14.3691	2.39896
		0.000165864	0.000135945		0.000325865	4.01454e-05			0.00414872					dsFluc+SINV-GFP	38	12.6973	38	25.4496	0.00014494	38	16.8324	0.0569156		dsFluc+SINV-GFP	37	15.0753	37	24.8303	0.00115726	37	15.8547	0.582579		dsFluc+SINV-GFP	37	15.6677	37	21.4258	0.0184775	37	14.7304	1.91487
		0.00195147	4.69614e-05		0.000562853	0.000112855			4.57626e-05					dsFluc+SINV-GFP	39	12.8333	39	22.4278	0.00129349	39	13.6029	0.586588		dsFluc+SINV-GFP	38	16.0481	38	24.6443	0.00258387	38	16.4245	0.770318		dsFluc+SINV-GFP	38	14.8434	38	28.1056	0.000101784	38	15.3415	0.708
			7.6352e-05		0.00270516	5.35098e-05			4.43692e-05					dsFluc+SINV-GFP	40	13.9313	40	23.0479	0.00180144	40	14.2761	0.787426		dsFluc+SINV-GFP	39	15.8013	39	24.0111	0.00337747	39	16.6394	0.559373
			0.000294197		0.0130592	0.324545			0.0548085					dsFluc+SINV-GFP	41	13.1085	41	21.0848	0.00397087	41	13.8564	0.595473		dsFluc+SINV-GFP	40	15.2121	40	20.3712	0.0279862	40	16.0276	0.568189
			0.000612912			3.62357e-05			0.000530472					dsFluc+SINV-GFP	42	13.0513	42	20.4213	0.00604509	42	13.8274	0.583938		dsFluc+SINV-GFP	41	15.6079	41	24.593	0.00197351	41	16.4402	0.561638
			0.000106683			6.07229e-05			0.000562381															dsFluc+SINV-GFP	42	15.2909	42	23.8175	0.00271165	42	15.6174	0.797428
			0.000379385			0.00014621			2.15746e-05															dsFluc+SINV-GFP	43	15.1042	43	20.8308	0.018885	43	15.6376	0.690906
			8.43968e-05			0.000205685			0.00269726															dsFluc+SINV-GFP	44	15.1706	44	22.3432	0.00693167	44	15.7937	0.649283
ND: The limit of detection was determined by comparing detection of the viral RNA versus background amplification. Values below this detection limit were considered not detected (ND).

## Sheet: Figure 2D
2 dpi- SINV-sP				Targets	SINV-nPS					Rpl32					GFP					SINV-sP
dsRNA:	Fluc	GFP	SINV		Sample	gene	MÉDIA CT	DELTA CT	Samples	Sample	gene	MÉDIA CT	DELTA 40		Sample	gene	MÉDIA CT	DELTA CT		Sample	gene	MÉDIA CT	DELTA CT		GFP/VSV
	0.105855	0.391508	ND		1	SINV	40	8.23343e-09	dsSINV+SINV-GFP	1	RPL32	13.1441	1.21456e+08		1	GFP	27.339	5.33232e-05		1	SINV-PS	40	8.23343e-09	1	6476.42
	0.553435	0.59311	0.00827456		2	SINV	40	9.71412e-09	dsSINV+SINV-GFP	2	RPL32	13.3827	1.02943e+08		2	GFP	25.2964	0.000259191		2	SINV-PS	20.2998	0.00827456	2	26681.9
	0.0378729	0.446035	0.0187219		3	SINV	16.7	0.147314	dsSINV+SINV-GFP	3	RPL32	13.937	7.01059e+07		3	GFP	23.8814	0.00101489		3	SINV-PS	19.6761	0.0187219	3	0.00688928
	0.370178	0.0807364	0.00404878		4	SINV	40	1.38399e-08	dsSINV+SINV-GFP	4	RPL32	13.8934	7.22549e+07		4	GFP	27.7032	6.96344e-05		4	SINV-PS	21.8417	0.00404878	4	5031.43
	0.545942	0.247983	0.0327128		5	SINV	18.8	0.0324242	dsSINV+SINV-GFP	5	RPL32	13.8532	7.42963e+07		5	GFP	27.7027	6.77449e-05		5	SINV-PS	18.7872	0.0327128	5	0.00208933
	0.35724	0.40118	0.00164372		6	SINV	22.65	0.00217896	dsSINV+SINV-GFP	6	RPL32	13.8079	7.66692e+07		6	GFP	27.653	6.79503e-05		6	SINV-PS	23.0567	0.00164372	6	0.0311847
	0.359185	0.130762	0.000487286		7	SINV	23.26	0.000772317	dsSINV+SINV-GFP	7	RPL32	12.9215	1.41725e+08		7	GFP	28.0496	2.79239e-05		7	SINV-PS	23.9244	0.000487286	7	0.036156
		0.0233938	0.00155349		8	SINV	21.2762	0.00366447	dsSINV+SINV-GFP	8	RPL32	13.184	1.18143e+08		8	GFP	27.8133	3.9461e-05		8	SINV-PS	22.5143	0.00155349	8	0.0107685
		0.266609	0.00398037		9	SINV	19.578	0.013009	dsSINV+SINV-GFP	9	RPL32	13.3136	1.07995e+08		9	GFP	27.299	6.16579e-05		9	SINV-PS	21.2865	0.00398037	9	0.00473964
		0.175556	0.0720547		10	SINV	16.6722	0.115769	dsSINV+SINV-GFP	10	RPL32	13.5615	9.09463e+07		10	GFP	22.027	0.00282891		10	SINV-PS	17.3563	0.0720547	10	0.0244358
		0.731959	0.000811858		11	SINV	22.2887	0.00192432	dsSINV+SINV-GFP	11	RPL32	13.2673	1.11518e+08		11	GFP	28.0786	3.47808e-05		11	SINV-PS	23.5338	0.000811858	11	0.0180743
		0.297363	0.00115812		12	SINV	21.2961	0.00317034	dsSINV+SINV-GFP	12	RPL32	12.995	1.34685e+08		12	GFP	27.5678	4.10329e-05		12	SINV-PS	22.749	0.00115812	12	0.0129427
		0.370209	0.0203364		13	SINV	19.2	0.0206389	dsSINV+SINV-GFP	13	RPL32	13.6016	8.8455e+07		13	GFP	26.4462	0.000135945		13	SINV-PS	19.2214	0.0203364	13	0.00658683
		0.57997	0.00188755		14	SINV	21.5675	0.00465574	dsSINV+SINV-GFP	14	RPL32	13.8207	7.5988e+07		14	GFP	28.1989	4.69614e-05		14	SINV-PS	22.87	0.00188755	14	0.0100868
			0.00378309		15	SINV	21.14	0.00692138	dsSINV+SINV-GFP	15	RPL32	13.9653	6.87437e+07		15	GFP	27.6423	7.6352e-05		15	SINV-PS	22.0115	0.00378309	15	0.0110313
			0.0112848		16	SINV	18.5584	0.0274966	dsSINV+SINV-GFP	16	RPL32	13.3738	1.03584e+08		16	GFP	25.1047	0.000294197		16	SINV-PS	19.8432	0.0112848	16	0.0106994
			0.0146912		17	SINV	18.4923	0.0220186	dsSINV+SINV-GFP	17	RPL32	12.9871	1.35421e+08		17	GFP	23.6592	0.000612912		17	SINV-PS	19.076	0.0146912	17	0.027836
			0.00145752		18	SINV	21.6418	0.00289915	dsSINV+SINV-GFP	18	RPL32	13.2117	1.15901e+08		18	GFP	26.4061	0.000106683		18	SINV-PS	22.634	0.00145752	18	0.036798
			0.00208431		19	SINV	21.7301	0.00265048	dsSINV+SINV-GFP	19	RPL32	13.1706	1.19248e+08		19	GFP	24.5347	0.000379385		19	SINV-PS	22.0768	0.00208431	19	0.143138
			0.0166302		20	SINV	18.5996	0.0247375	dsSINV+SINV-GFP	20	RPL32	13.2625	1.11892e+08		20	GFP	26.7949	8.43968e-05		20	SINV-PS	19.1725	0.0166302	20	0.0034117
					21	SINV	14.1122	0.589148	dsGFP+SINV-GFP	21	RPL32	13.3489	1.05382e+08		21	GFP	21.7849	0.00288746		21	SINV-PS	14.7018	0.391508	21	0.00490107
					22	SINV	13.4263	0.755854	dsGFP+SINV-GFP	22	RPL32	13.0225	1.32145e+08		22	GFP	25.3249	0.000197964		22	SINV-PS	13.7761	0.59311	22	0.000261908
					23	SINV	13.3562	0.662915	dsGFP+SINV-GFP	23	RPL32	12.7631	1.58173e+08		23	GFP	23.8412	0.000462542		23	SINV-PS	13.9278	0.446035	23	0.00069774
					24	SINV	16.6952	0.0963215	dsGFP+SINV-GFP	24	RPL32	13.3192	1.07574e+08		24	GFP	23.2634	0.00101509		24	SINV-PS	16.9499	0.0807364	24	0.0105386
					25	SINV	14.89	0.200598	dsGFP+SINV-GFP	25	RPL32	12.5723	1.80531e+08		25	GFP	23.9197	0.000383786		25	SINV-PS	14.584	0.247983	25	0.00191321
					26	SINV	14.116	0.552098	dsGFP+SINV-GFP	26	RPL32	13.259	1.12164e+08		26	GFP	22.266	0.00194363		26	SINV-PS	14.5766	0.40118	26	0.00352045
					27	SINV	15.0374	0.255118	dsGFP+SINV-GFP	27	RPL32	13.0666	1.28159e+08		27	GFP	26.7707	7.49341e-05		27	SINV-PS	16.0016	0.130762	27	0.000293723
					28	SINV	17.5263	0.0614332	dsGFP+SINV-GFP	28	RPL32	13.5014	9.48127e+07		28	GFP	28.8934	2.32567e-05		28	SINV-PS	18.9192	0.0233938	28	0.000378569
					29	SINV	14.358	0.410032	dsGFP+SINV-GFP	29	RPL32	13.0718	1.27703e+08		29	GFP	26.9812	6.49904e-05		29	SINV-PS	14.979	0.266609	29	0.000158501
					31	SINV	15.417	0.21505	dsGFP+SINV-GFP	31	RPL32	13.1998	1.16861e+08		31	GFP	22.576	0.00150476		31	SINV-PS	15.7098	0.175556	31	0.00699728
					32	SINV	13.253	1.12733	dsGFP+SINV-GFP	32	RPL32	13.4259	9.99092e+07		32	GFP	23.3212	0.00105002		32	SINV-PS	13.8761	0.731959	32	0.000931425
					33	SINV	14.3439	0.438202	dsGFP+SINV-GFP	33	RPL32	13.1536	1.20665e+08		33	GFP	28.9514	1.75545e-05		33	SINV-PS	14.9033	0.297363	33	4.00602e-05
					34	SINV	14.1531	0.56979	dsGFP+SINV-GFP	34	RPL32	13.3416	1.05919e+08		34	GFP	25.8993	0.000165864		34	SINV-PS	14.7752	0.370209	34	0.000291097
					35	SINV	13.4754	0.881423	dsGFP+SINV-GFP	35	RPL32	13.2933	1.09528e+08		35	GFP	22.2945	0.00195147		35	SINV-PS	14.0792	0.57997	35	0.002214
					36	SINV	16.3468	0.136021	dsFluc+SINV-GFP	36	RPL32	13.4687	9.69859e+07		36	GFP	21.3759	0.00416576		36	SINV-PS	16.7086	0.105855	36	0.0306258
					37	SINV	14.0503	0.52102	dsFluc+SINV-GFP	37	RPL32	13.1097	1.24392e+08		37	GFP	20.9715	0.00429894		37	SINV-PS	13.9632	0.553435	37	0.00825101
					38	SINV	16.8324	0.0569156	dsFluc+SINV-GFP	38	RPL32	12.6973	1.65548e+08		38	GFP	25.4496	0.00014494		38	SINV-PS	17.42	0.0378729	38	0.00254658
					39	SINV	13.6029	0.586588	dsFluc+SINV-GFP	39	RPL32	12.8333	1.50656e+08		39	GFP	22.4278	0.00129349		39	SINV-PS	14.267	0.370178	39	0.00220511
					40	SINV	14.2761	0.787426	dsFluc+SINV-GFP	40	RPL32	13.9313	7.03832e+07		40	GFP	23.0479	0.00180144		40	SINV-PS	14.8045	0.545942	40	0.00228776
					41	SINV	13.8564	0.595473	dsFluc+SINV-GFP	41	RPL32	13.1085	1.24495e+08		41	GFP	21.0848	0.00397087		41	SINV-PS	14.5935	0.35724	41	0.00666844
					42	SINV	13.8274	0.583938	dsFluc+SINV-GFP	42	RPL32	13.0513	1.29532e+08		42	GFP	20.4213	0.00604509		42	SINV-PS	14.5285	0.359185	42	0.0103523

## Sheet: Figure 3B
Exp. PD022,023,024		Pixel Number
Experiment	Group	Rps15	RdRp_VSV	AGO
1	S100_mock	0	0	0
2	S100_mock	0	0	0
3	S100_mock	0	0	0
1	P100_mock	22352560	0	5165740
2	P100_mock	32530660	0	30389610
3	P100_mock	40618539	0	15063711
1	S100_vsv	0	26646024	0
2	S100_vsv	0	20654589	0
3	S100_vsv	0	25566995	0
1	P100_vsv	31431246	31056832	27586309
2	P100_vsv	26826146	31074468	21722075
3	P100_vsv	36534125	32365953	9627024
1	Input_mock	15584125	0	20024296
2	Input_mock	13466468	0	11364154
3	Input_mock	24629468	0	5714426
1	Input_VSV	14756368	23542933	18596933
2	Input_VSV	10791004	4120497	17859004
3	Input_VSV	22229276	21648740	3518690
ND = 0

## Sheet: Figure 3D
RpS15 fraction (left panel)
RpS15 into DAPI (nuclear)											cytoplasmic
0.037	0.037	0.002	0.035	0.01	0.015	0.04	0.025	0.007	0.044	0.041	0.963	0.963	0.998	0.965	0.99	0.985	0.96	0.975	0.993	0.956	0.959
0.031	0.037	0.048	0.052	0.045	0.032	0.011	0.052	0.006	0.004	0.036	0.969	0.963	0.952	0.948	0.955	0.968	0.989	0.948	0.994	0.996	0.964
AGO2 fraction (middle panel)
AGO2 into DAPI (nuclear)											cytoplasmic AGO2 (ribosomal + non-ribosomal = total)
0.23	0.234	0	0.435	0.234	0.349	0.177	0.281	0.161	0.415	0.197	0.77	0.766	1	0.565	0.766	0.651	0.823	0.719	0.839	0.585	0.803
0.234	0.343	0.064	0.098	0.211	0.144	0.19	0.07	0.046	0.064	0.312	0.766	0.657	0.936	0.902	0.789	0.856	0.81	0.93	0.954	0.936	0.688
Cytoplasmic AGO2 fraction (right panel)
ribosomal AGO2											non-ribosomal AGO2
0.727273	0.5953	0.629	0.815929	0.750653	0.675883	0.889429	0.756606	0.705602	0.748718	0.684932	0.272727	0.4047	0.371	0.184071	0.249347	0.324117	0.110571	0.243394	0.294398	0.251282	0.315068
0.834204	0.575342	0.502137	0.672949	0.713561	0.494159	0.7	0.715054	0.79979	0.615385	0.758721	0.165796	0.424658	0.497863	0.327051	0.286439	0.505841	0.3	0.284946	0.20021	0.384615	0.241279

## Sheet: Figure S1
Sample	dsRNA	Fluc	GFP	GFP RNA levels (relative to Rpl32)				Exp_PD04_GFP	Rpl32		GFP
1		0.836742	0.342958						Sample	Average Cq	Sample	Average Cq	Delta Cq
2		0.99393	0.254981					dsFluc>Hml-GFP	1	16.2516	1	16.5087	0.836742
3		1.64272	0.281265					dsFluc>Hml-GFP	2	15.836	2	15.8448	0.99393
4		1.50278	0.278679					dsFluc>Hml-GFP	3	16.6138	3	15.8978	1.64272
5		0.999689	0.293374					dsFluc>Hml-GFP	4	16.4812	4	15.8936	1.50278
6		1.18738	0.397044					dsFluc>Hml-GFP	5	16.2368	5	16.2373	0.999689
7			0.291028					dsFluc>Hml-GFP	6	16.2763	6	16.0285	1.18739
8			0.454084					dsGFP>Hml-GFP	7	16.0991	7	17.643	0.342958
9			0.35071					dsGFP>Hml-GFP	8	16.1831	8	18.1547	0.254981
10			0.259583					dsGFP>Hml-GFP	9	15.7033	9	17.5333	0.281265
11			0.326482					dsGFP>Hml-GFP	10	16.2064	10	18.0498	0.278679
12			0.30112					dsGFP>Hml-GFP	11	15.8933	11	17.6625	0.293375
13			0.311047					dsGFP>Hml-GFP	12	15.9204	12	17.253	0.397044
14			0.309044					dsGFP>Hml-GFP	13	16.083	13	17.8638	0.291028
15			0.264227					dsGFP>Hml-GFP	14	15.957	14	17.096	0.454084
16			0.366146					dsGFP>Hml-GFP	15	15.767	15	17.2786	0.35071
17			0.30387					dsGFP>Hml-GFP	16	15.79	16	17.7357	0.259583
								dsGFP>Hml-GFP	17	16.0135	17	17.6284	0.326482
								dsGFP>Hml-GFP	18	15.7374	18	17.469	0.30112
								dsGFP>Hml-GFP	19	15.7888	19	17.4736	0.311047
								dsGFP>Hml-GFP	20	16.3655	20	18.0597	0.309044
								dsGFP>Hml-GFP	21	16.2797	21	18.1999	0.264227
								dsGFP>Hml-GFP	22	16.0687	22	17.5182	0.366146
								dsGFP>Hml-GFP	22	15.8854	22	17.6039	0.30387
