# Supplementary material for: Argonaute 2 targets viral transcripts but not genomes of RNA viruses during antiviral RNA interference in Drosophila
Source: PLoS Pathog. 2025 Feb 3;21(2):e1012184. doi: 10.1371/journal.ppat.1012184 (PMC11809787; doi:10.1371/journal.ppat.1012184)
Supplement: S3 Table — (XLSX) [file ppat.1012184.s005.xlsx]

## Sheet: MSMS scores
Accession	Gene.ID	NAME	SYMBOL	Description	Ago2-N		AGO2-C		Empty vector control
					AGO2_N_mock	AGO2_N_VSV	AGO2_C_mock	AGO2_C_VSV	Ctrl_mock	Ctrl_VSV
Q0E9E2	FBgn0027580	Pyruvate carboxylase	Pcb	Q0E9E2_DROME CG1516-PI, isoform I - Drosophila melanogaster (Fruit fly)	12377/51	10934/44	12548/67	14768/48	4367/29	5495/34
Q7KN97	FBgn0027580	Pyruvate carboxylase	Pcb	Q7KN97_DROME Hypothetical protein - Drosophila melanogaster (Fruit fly)	12377/51	10934/44	12512/66	14688/47	4367/29	5495/34
A1Z784	FBgn0033246	Acetyl-CoA carboxylase	ACC	A1Z784_DROME CG11198-PA, isoform A - Drosophila melanogaster (Fruit fly)	9605/35	7842/30	9676/46	12224/41	2197/10	3186/20
Q7JV23	FBgn0033246	Acetyl-CoA carboxylase	ACC	Q7JV23_DROME GH12002p - Drosophila melanogaster (Fruit fly)	9500/33	7450/27	9195/43	11739/38	2197/10	3133/19
Q7K550	FBgn0027619	eukaryotic translation initiation factor 3 subunit j	eIF3j	Q7K550_DROME GH12681p - Drosophila melanogaster (Fruit fly)	5685/18	5278/16	5347/20	6072/14	1254/10	1309/10
Q9V9T5	FBgn0039877	Methylcrotonoyl-CoA carboxylase 1	Mccc1	Q9V9T5_DROME CG2118-PA, isoform A - Drosophila melanogaster (Fruit fly)	3949/17	3122/13	3925/19	5286/20	441/5	1365/9
Q8I0S9	FBgn0039877	Methylcrotonoyl-CoA carboxylase 1	Mccc1	Q8I0S9_DROME CG2118-PB, isoform B - Drosophila melanogaster (Fruit fly)	3901/15	3122/13	3694/16	5211/18	441/5	1354/8
Q9V9A7	FBgn0042083	Methylcrotonoyl-CoA carboxylase 2	Mccc2	MCCC2_DROME Probable methylcrotonoyl-CoA carboxylase beta chain, mitochondrial precursor - Drosophila melanogaster (Fruit fly)	3323/10	2807/9	3326/19	4330/13	1023/7	1273/9
P45594	FBgn0011726	twinstar	tsr	CADF_DROME Cofilin/actin-depolymerizing factor homolog - Drosophila melanogaster (Fruit fly)	307/1	71/1	280/2	0	0	0
Q06559	FBgn0002622	Ribosomal protein S3	RpS3	RS3_DROME 40S ribosomal protein S3 - Drosophila melanogaster (Fruit fly)	0	0	79/2	0	0	0
Q02645	FBgn0263391	hu li tai shao	hts	HTS_DROME Protein hu-li tai shao - Drosophila melanogaster (Fruit fly)	689/3	767/3	744/8	653/3	160/1	151/1
A1ZBK8	FBgn0263391	hu li tai shao	hts	A1ZBK8_DROME CG9325-PD, isoform D - Drosophila melanogaster (Fruit fly)	689/3	767/3	744/8	653/3	160/1	151/1
A4UZP6	FBgn0263391	hu li tai shao	hts	A4UZP6_DROME CG9325-PE, isoform E - Drosophila melanogaster (Fruit fly)	689/3	767/3	744/8	653/3	160/1	151/1
P08736	FBgn0284245	eukaryotic translation elongation factor 1 alpha 1	eEF1alpha1	EF11_DROME Elongation factor 1-alpha - Drosophila melanogaster (Fruit fly)	61/1	0	0	105/2	0	0
P06603	FBgn0003884	alpha-Tubulin at 84B	alphaTub84B	TBA1_DROME Tubulin alpha-1 chain - Drosophila melanogaster (Fruit fly)	309/2	343/2	349/2	430/3	0	0
P06605	FBgn0003885	alpha-Tubulin at 84D	alphaTub84D	TBA3_DROME Tubulin alpha-3 chain - Drosophila melanogaster (Fruit fly)	309/2	343/2	349/2	430/3	0	0
P06604	FBgn0003886	alpha-Tubulin at 85E	alphaTub85E	TBA2_DROME Tubulin alpha-2 chain - Drosophila melanogaster (Fruit fly)	309/2	343/2	349/2	430/3	0	0
P05303	FBgn0000557	eukaryotic translation elongation factor 1 alpha 2	eEF1alpha2	EF12_DROME Elongation factor 1-alpha - Drosophila melanogaster (Fruit fly)	61/1	0	0	105/2	0	0
Q7K3J0	FBgn0284436	Chaperonin containing TCP1 subunit 8	CCT8	Q7K3J0_DROME LD24495p - Drosophila melanogaster (Fruit fly)	240/2	277/2	179/1	75/2	0	0
Q24560	FBgn0284243	beta-Tubulin at 56D	betaTub56D	TBB1_DROME Tubulin beta-1 chain - Drosophila melanogaster (Fruit fly)	194/2	281/2	538/3	369/4	0	0
P61857	FBgn0003889	beta-Tubulin at 85D	betaTub85D	TBB2_DROME Tubulin beta-2 chain - Drosophila melanogaster (Fruit fly)	0	0	0	45/1	0	0
Q9VXQ2	FBgn0030685	GTPase regulator associated with FAK	Graf	Q9VXQ2_DROME CG8948-PA, isoform A - Drosophila melanogaster (Fruit fly)	226/2	165/2	211/3	86/2	0	0
P29843	FBgn0001216	Heat shock protein 70 cognate 1	Hsc70-1	HSP7A_DROME Heat shock 70 kDa protein cognate 1 - Drosophila melanogaster (Fruit fly)	67/1	173/1	297/3	435/3	0	0
P82910	FBgn0013275	Heat shock protein 70 Aa	Hsp70Aa	HSP70_DROME Major heat shock 70 kDa protein Aa - Drosophila melanogaster (Fruit fly)	0	0	103/1	145/1	0	0
P11147	FBgn0266599	Heat shock protein 70 cognate 4	Hsc70-4	HSP7D_DROME Heat shock 70 kDa protein cognate 4 - Drosophila melanogaster (Fruit fly)	597/4	701/6	2569/20	3114/19	0	0
Q8INI8	FBgn0013278	Heat shock protein 70 Bb	Hsp70Bb	HSP72_DROME Major heat shock 70 kDa protein Ba - Drosophila melanogaster (Fruit fly)	0	0	103/1	145/1	0	0
Q9VM02	FBgn0264895	Rap GTPase activating protein 1	RapGAP1	Q9VM02_DROME CG33529-PA, isoform A - Drosophila melanogaster (Fruit fly)	0	0	35/1	0	0	0
Q59DZ5	FBgn0264895	Rap GTPase activating protein 1	RapGAP1	Q59DZ5_DROME CG33529-PB, isoform B - Drosophila melanogaster (Fruit fly)	0	0	35/1	0	0	0
Q9VBU7	FBgn0039302	Nucleoporin 358kD	Nup358	Q9VBU7_DROME CG11856-PA - Drosophila melanogaster (Fruit fly)	129/2	0	57/1	0	0	0
P29844	FBgn0001218	Heat shock protein 70 cognate 3	Hsc70-3	HSP7C_DROME Heat shock 70 kDa protein cognate 3 precursor - Drosophila melanogaster (Fruit fly)	77/1	48/1	308/3	286/2	0	0
P10987	FBgn0000042	Actin 5C	Act5C	ACT1_DROME Actin-5C - Drosophila melanogaster (Fruit fly)	0	0	0	61/1	0	0
P02572	FBgn0000043	Actin 42A	Act42A	ACT2_DROME Actin-42A - Drosophila melanogaster (Fruit fly)	0	0	0	61/1	0	0
P53501	FBgn0000044	Actin 57B	Act57B	ACT3_DROME Actin-57B - Drosophila melanogaster (Fruit fly)	0	0	0	61/1	0	0
P02574	FBgn0000045	Actin 79B	Act79B	ACT4_DROME Actin, larval muscle - Drosophila melanogaster (Fruit fly)	0	0	0	61/1	0	0
P10981	FBgn0000046	Actin 87E	Act87E	ACT5_DROME Actin-87E - Drosophila melanogaster (Fruit fly)	0	0	0	61/1	0	0
P83967	FBgn0000047	Actin 88F	Act88F	ACT6_DROME Actin, indirect flight muscle - Drosophila melanogaster (Fruit fly)	0	0	0	61/1	0	0
Q9W237	FBgn0034743	Ribosomal protein S16	RpS16	RS16_DROME 40S ribosomal protein S16 - Drosophila melanogaster (Fruit fly)	175/1	202/1	256/1	111/1	0	0
Q9V4C8	FBgn0039904	Host cell factor	Hcf	HCF_DROME Host cell factor - Drosophila melanogaster (Fruit fly)	101/1	97/2	696/6	107/1	0	0
O62526	FBgn0025111	Adenine nucleotide translocase 2	Ant2	O62526_DROME CG1683-PA, isoform A - Drosophila melanogaster (Fruit fly)	0	0	0	0	0	0
Q9VUH6	FBgn0036448	myopic	mop	Q9VUH6_DROME CG9311-PA - Drosophila melanogaster (Fruit fly)	0	0	0	0	0	0
P14130	FBgn0259830	indirect flight muscle (2) RS14	ifm(2)RS14	RS14_DROME 40S ribosomal protein S14 - Drosophila melanogaster (Fruit fly)	0	0	0	38/1	0	0
Q24186	FBgn0002590	Ribosomal protein S5a	RpS5a	RS5A_DROME 40S ribosomal protein S5a - Drosophila melanogaster (Fruit fly)	0	0	92/1	0	0	0
P48605	FBgn0015019	Chaperonin containing TCP1 subunit 3	CCT3	TCPG_DROME T-complex protein 1 subunit gamma - Drosophila melanogaster (Fruit fly)	302/2	264/2	324/2	223/3	0	0
Q8INU8	FBgn0086657	I-kappaB kinase epsilon	IKKepsilon	Q8INU8_DROME CG2615-PB, isoform B - Drosophila melanogaster (Fruit fly)	0	0	0	0	0	0
Q9VXQ5	FBgn0027329	Chaperonin containing TCP1 subunit 6	CCT6	Q9VXQ5_DROME CG8231-PA - Drosophila melanogaster (Fruit fly)	579/4	288/3	292/1	264/3	0	0
Q8MT06	FBgn0038473	Nucleostemin 1	Ns1	GNL3_DROME Guanine nucleotide-binding protein-like 3 homolog - Drosophila melanogaster (Fruit fly)	35/1	0	0	38/1	0	0
Q8IMQ6	FBgn0041224	Gustatory receptor 97a	Gr97a	GR97A_DROME Putative gustatory receptor 97a - Drosophila melanogaster (Fruit fly)	50/1	0	0	0	0	0
Q9VBU9	FBgn0039300	Ribosomal protein S27	RpS27	Q9VBU9_DROME Ribosomal protein S27 - Drosophila melanogaster (Fruit fly)	37/1	48/2	101/2	65/2	0	0
Q9VX32	FBgn0026375	Rho GTPase activating protein p190	RhoGAPp190	Q9VX32_DROME CG32555-PA, isoform A - Drosophila melanogaster (Fruit fly)	0	0	33/1	33/1	0	0
P61851	FBgn0003462	Superoxide dismutase 1	Sod1	SODC_DROME Superoxide dismutase [Cu-Zn] - Drosophila melanogaster (Fruit fly)	327/2	80/1	187/3	64/1	35/1	0
Q7KV24	FBgn0030466	Remoulade	Remo	Q7KV24_DROME CG15744-PA - Drosophila melanogaster (Fruit fly)	48/1	0	0	0	0	0
P11146	FBgn0001217	Heat shock protein 70 cognate 2	Hsc70-2	HSP7B_DROME Heat shock 70 kDa protein cognate 2 - Drosophila melanogaster (Fruit fly)	0	0	39/1	46/1	0	0
Q9V3K3	FBgn0040075	reptin	rept	Q9V3K3_DROME CG9750-PA - Drosophila melanogaster (Fruit fly)	203/1	199/1	268/1	80/1	0	0
Q9VRL8	FBgn0035608	blanks	blanks	Q9VRL8_DROME CG10630-PA - Drosophila melanogaster (Fruit fly)	60/1	89/2	84/2	170/2	0	0
Q8SYU0	FBgn0032101	-	CG9586	Q8SYU0_DROME RE34039p - Drosophila melanogaster (Fruit fly)	198/1	0	136/1	289/1	0	0
P55830	FBgn0017545	Ribosomal protein S3A	RpS3A	RS3A_DROME 40S ribosomal protein S3a - Drosophila melanogaster (Fruit fly)	0	98/1	0	0	0	0
Q9VJY6	FBgn0032518	Ribosomal protein L24	RpL24	RL24_DROME 60S ribosomal protein L24 - Drosophila melanogaster (Fruit fly)	632/1	552/1	453/1	312/1	0	0
P17704	FBgn0005533	Ribosomal protein S17	RpS17	RS17_DROME 40S ribosomal protein S17 - Drosophila melanogaster (Fruit fly)	111/1	105/1	231/1	190/1	0	0
Q9I7W4	FBgn0029951	-	CG11369	Q9I7W4_DROME CG11369-PA - Drosophila melanogaster (Fruit fly)	33/1	0	0	0	0	0
Q9VHL2	FBgn0037632	Chaperonin containing TCP1 subunit 7	CCT7	Q9VHL2_DROME CG8351-PA - Drosophila melanogaster (Fruit fly)	389/2	187/2	318/3	95/1	0	0
Q86S05	FBgn0020279	lingerer	lig	Q86S05_DROME Lingerer protein type2 - Drosophila melanogaster (Fruit fly)	0	0	201/1	0	0	0
Q8IM86	FBgn0025726	unc-13	unc-13	Q8IM86_DROME CG2999-PB, isoform B - Drosophila melanogaster (Fruit fly)	0	0	0	58/1	0	0
Q8IM87	FBgn0025726	unc-13	unc-13	Q8IM87_DROME CG2999-PA, isoform A - Drosophila melanogaster (Fruit fly)	0	0	0	58/1	0	0
Q9V483	FBgn0025726	unc-13	unc-13	Q9V483_DROME CG2999-PC, isoform C - Drosophila melanogaster (Fruit fly)	0	0	0	58/1	0	0
Q9W392	FBgn0030086	Chaperonin containing TCP1 subunit 2	CCT2	Q9W392_DROME CG7033-PA, isoform A - Drosophila melanogaster (Fruit fly)	53/1	113/1	77/2	0	0	0
Q8IRM8	FBgn0030086	Chaperonin containing TCP1 subunit 2	CCT2	Q8IRM8_DROME CG7033-PB, isoform B - Drosophila melanogaster (Fruit fly)	53/1	113/1	77/2	0	0	0
Q9VL52	FBgn0051755	Sister of Yb	SoYb	Q9VL52_DROME CG31755-PA - Drosophila melanogaster (Fruit fly)	0	0	517/4	295/2	0	0
O02649	FBgn0015245	Heat shock protein 60A	Hsp60A	CH60_DROME 60 kDa heat shock protein, mitochondrial precursor - Drosophila melanogaster (Fruit fly)	0	0	58/1	0	0	0
Q9VMN5	FBgn0031728	Heat shock protein 60C	Hsp60C	CH60C_DROME 60 kDa heat shock protein homolog 2, mitochondrial precursor - Drosophila melanogaster (Fruit fly)	0	0	58/1	0	0	0
Q9VUC5	FBgn0267795	Formin-like	Frl	Q9VUC5_DROME CG32138-PB, isoform B - Drosophila melanogaster (Fruit fly)	58/1	0	86/1	0	0	0
Q9VUC6	FBgn0267795	Formin-like	Frl	Q9VUC6_DROME CG32138-PA, isoform A - Drosophila melanogaster (Fruit fly)	58/1	0	86/1	0	0	0
Q95029	FBgn0013770	Cathepsin L1	CtsL1	CATL_DROME Cathepsin L precursor - Drosophila melanogaster (Fruit fly)	0	44/1	105/1	50/1	0	0
O76923	FBgn0261953	Transcription factor AP-2	TfAP-2	O76923_DROME CG7807-PA, isoform A - Drosophila melanogaster (Fruit fly)	0	0	35/1	0	0	0
O96378	FBgn0261953	Transcription factor AP-2	TfAP-2	O96378_DROME Transcription factor AP-2 - Drosophila melanogaster (Fruit fly)	0	0	35/1	0	0	0
Q960Y8	FBgn0038535	aluminum tubes	alt	Q960Y8_DROME LD29525p - Drosophila melanogaster (Fruit fly)	649/4	510/5	1199/8	377/3	0	246/3
Q9VUQ5	FBgn0087035	Argonaute 2	AGO2	AGO2_DROME Protein argonaute-2 - Drosophila melanogaster (Fruit fly)	1211/14	670/7	5478/35	5994/31	0	0
Q9W0A8	FBgn0026372	Ribosomal protein L23A	RpL23A	Q9W0A8_DROME CG7977-PA - Drosophila melanogaster (Fruit fly)	0	39/1	56/1	60/1	0	0
Q9VAF0	FBgn0039714	Zinc/iron regulated transporter-related protein 99C	Zip99C	Y816_DROME Uncharacterized protein CG7816 - Drosophila melanogaster (Fruit fly)	91/1	71/1	0	0	0	0
Q9VWS3	FBgn0027335	Rab11 interacting protein	Rip11	Q9VWS3_DROME CG6606-PA - Drosophila melanogaster (Fruit fly)	40/1	0	0	0	0	0
Q9VA36	FBgn0027598	CIN85 and CD2AP related	cindr	Q9VA36_DROME CG31012-PC, isoform C - Drosophila melanogaster (Fruit fly)	0	0	43/1	0	0	0
Q9VA35	FBgn0027598	CIN85 and CD2AP related	cindr	Q9VA35_DROME CG31012-PA, isoform A - Drosophila melanogaster (Fruit fly)	0	0	43/1	0	0	0
Q9Y154	FBgn0027598	CIN85 and CD2AP related	cindr	Q9Y154_DROME CG31012-PB, isoform B - Drosophila melanogaster (Fruit fly)	0	0	43/1	0	0	0
Q86PF3	FBgn0027598	CIN85 and CD2AP related	cindr	Q86PF3_DROME CG31012-PD, isoform D - Drosophila melanogaster (Fruit fly)	0	0	43/1	0	0	0
Q9VJJ7	FBgn0032593	Transient receptor potential cation channel gamma	Trpgamma	TRPG_DROME Transient receptor potential-gamma protein - Drosophila melanogaster (Fruit fly)	45/1	0	0	0	0	0
Q9VTM5	FBgn0261381	Mitochondrial Transcription Factor B1	mtTFB1	TFB1M_DROME Mitochondrial dimethyladenosine transferase 1, mitochondrial precursor - Drosophila melanogaster (Fruit fly)	35/1	0	46/1	33/1	0	0
Q9VRB2	FBgn0031125	-	CG11692	Q9VRB2_DROME CG11692-PA - Drosophila melanogaster (Fruit fly)	36/1	0	59/1	0	0	0
Q8IMY4	FBgn0051413	Quiescin sulfhydryl oxidase 4	Qsox4	Q8IMY4_DROME CG31413-PA - Drosophila melanogaster (Fruit fly)	0	0	0	0	0	51/1
Q9V3P0	FBgn0040309	Peroxiredoxin 2	Prx2	PRDX1_DROME Peroxiredoxin 1 - Drosophila melanogaster (Fruit fly)	341/1	108/1	101/2	0	0	0
Q9VK69	FBgn0032444	Chaperonin containing TCP1 subunit 4	CCT4	Q9VK69_DROME T-complex protein 1, delta subunit - Drosophila melanogaster (Fruit fly)	0	0	43/1	0	0	0
P50887	FBgn0015288	Ribosomal protein L22	RpL22	RL22_DROME 60S ribosomal protein L22 - Drosophila melanogaster (Fruit fly)	261/1	303/1	125/3	179/2	0	0
Q9VWW0	FBgn0265784	Cyclic-AMP response element binding protein B	CrebB	CREBB_DROME Cyclic AMP response element-binding protein B - Drosophila melanogaster (Fruit fly)	0	0	37/1	48/1	0	0
P46223	FBgn0014026	Ribosomal protein L7A	RpL7A	RL7A_DROME 60S ribosomal protein L7a - Drosophila melanogaster (Fruit fly)	185/1	135/1	108/1	79/1	0	0
Q8IH18	FBgn0052016	eIF4E-Transporter	4E-T	Q8IH18_DROME LD07709p - Drosophila melanogaster (Fruit fly)	52/1	0	0	0	0	0
Q9V486	FBgn0052016	eIF4E-Transporter	4E-T	Q9V486_DROME CG32016-PD, isoform D - Drosophila melanogaster (Fruit fly)	52/1	0	0	0	0	0
Q86BR2	FBgn0052016	eIF4E-Transporter	4E-T	Q86BR2_DROME CG32016-PA, isoform A - Drosophila melanogaster (Fruit fly)	52/1	0	0	0	0	0
O16797	FBgn0020910	Ribosomal protein L3	RpL3	RL3_DROME 60S ribosomal protein L3 - Drosophila melanogaster (Fruit fly)	138/1	0	68/1	142/1	0	0
P21187	FBgn0265297	poly(A) binding protein	pAbp	PABP_DROME Polyadenylate-binding protein - Drosophila melanogaster (Fruit fly)	41/1	0	0	0	0	0
Q9VHR5	FBgn0037583	Veneno	Veneno	Q9VHR5_DROME CG9684-PA - Drosophila melanogaster (Fruit fly)	0	41/1	0	0	0	0
P36241	FBgn0285950	Ribosomal protein L19	RpL19	RL19_DROME 60S ribosomal protein L19 - Drosophila melanogaster (Fruit fly)	0	41/1	0	0	0	0
P23226	FBgn0002645	Microtubule-associated protein 205	Map205	MA205_DROME 205 kDa microtubule-associated protein - Drosophila melanogaster (Fruit fly)	0	0	38/1	0	0	0
Q9VJD1	FBgn0032643	Glucosidase 2 beta subunit	GCS2beta	Q9VJD1_DROME CG6453-PA - Drosophila melanogaster (Fruit fly)	0	0	230/4	55/1	0	0
Q9VCU7	FBgn0263143	vreteno	vret	Q9VCU7_DROME CG4771-PA - Drosophila melanogaster (Fruit fly)	0	0	0	45/1	0	0
Q9VFE4	FBgn0038277	Ribosomal protein S5b	RpS5b	RS5B_DROME 40S ribosomal protein S5b - Drosophila melanogaster (Fruit fly)	0	0	92/1	0	0	0

## Sheet: Legend
Description: Samples are identified for bait (AGO2 or empty vector); tag location (N- or C-terminus) and condition (mock: non infected; or VSV: 48h VSV post-infection). Identification and score for each sample is presented. Numbers indicate the values "Protein Score / Number of Peptides" from the list calculated by Proteome discoverer after filtering (see methods for more details).
